# Supplementary material for: Aqua­(dicyanamido)­{μ-6,6′-dimeth­oxy-2,2′-[ethane-1,2-diylbis(nitrilo­methyl­i­dyne)]diphenolato}copper(II)sodium(I)
Source: Acta Crystallogr Sect E Struct Rep Online. 2009 Mar 31;65(Pt 4):m472. doi: 10.1107/S1600536809011064 (PMC2969014; doi:10.1107/S1600536809011064)
Supplement: Supplementary file 1 [file e-65-0m472-sup1.cif]

##############################################################################
###                                                                        ###
###        Electronic paper (Acta Crystallographica Section E)             ###
###                                                                        ###
##############################################################################
#                                                                            #
# This CIF contains the data in a paper accepted for publication in Acta     #
# Crystallographica Section E. It conforms to the requirements of Notes      #
# for Authors for Section E, and has been peer reviewed under the auspices   #
# of the IUCr Commission on Journals.                                        #
#                                                                            #
# Full details of the Crystallographic Information File format               #
# are given in the paper "The Crystallographic Information File (CIF):       #
# a New Standard Archive File for Crystallography" by S. R. Hall, F. H.      #
# Allen and I. D. Brown [Acta Cryst. (1991), A47, 655-685].                  #
#                                                                            #
# The current version of the core CIF dictionary is obtainable from          #
# ftp://ftp.iucr.org/pub/cif_core.dic. The current version number is 2.4.    #
#                                                                            #
# Software is freely available for graphical display of the structure(s) in  #
# this CIF.  For information consult the CIF home page http://www.iucr.org/  #
# cif/home.html                                                              #
#                                                                            #
# This file may be used for bona fide research purposes within the           #
# scientific community so long as proper attribution is given to the journal # 
# article from which it was obtained.                                        #
#                                                                            #
##############################################################################
                                             
data_I
_audit_creation_method     SHELXL-97
_chemical_name_systematic
;
Aqua(dicyanamido){\m-6,6'-dimethoxy-2,2'-[ethane-1,2-
diylbis(nitrilomethylidyne)]diphenolato}copper(II)sodium(I)
;
_chemical_name_common     ?
_chemical_formula_moiety     'C20 H20 Cu N5 Na O5'
_chemical_formula_sum     'C20 H20 Cu N5 Na O5'
_chemical_formula_iupac     '[Cu Na (C18 H18 N2 O4) (C2 N3) (H2 O)]'
_chemical_formula_weight     496.94
_chemical_melting_point     ?
_symmetry_cell_setting     monoclinic
_symmetry_space_group_name_H-M     'P 21/c'
_symmetry_space_group_name_Hall     '-P 2ybc'
loop_
    _symmetry_equiv_pos_as_xyz
    'x, y, z'
    '-x, y+1/2, -z+1/2'
    '-x, -y, -z'
    'x, -y-1/2, z-1/2'
_cell_length_a     7.5974(14)
_cell_length_b     22.999(4)
_cell_length_c     12.876(3)
_cell_angle_alpha     90.00
_cell_angle_beta     101.986(4)
_cell_angle_gamma     90.00
_cell_volume     2200.7(7)
_cell_formula_units_Z     4
_cell_measurement_reflns_used     3562
_cell_measurement_theta_min     2.785
_cell_measurement_theta_max     24.962
_cell_measurement_temperature     293(2)
_exptl_crystal_description     block
_exptl_crystal_colour     blue
_exptl_crystal_size_max     0.23
_exptl_crystal_size_mid     0.21
_exptl_crystal_size_min     0.19
_exptl_crystal_density_diffrn     1.500
_exptl_crystal_density_meas     1.500
_exptl_crystal_density_method     'not measured'
_exptl_crystal_F_000     1020
_exptl_absorpt_coefficient_mu     1.054
_exptl_absorpt_correction_type     multi-scan
_exptl_absorpt_process_details     '(SADABS; Sheldrick, 2003)'
_exptl_absorpt_correction_T_min     0.7936
_exptl_absorpt_correction_T_max     0.8249
_exptl_special_details
;
;
_diffrn_ambient_temperature     293(2)
_diffrn_radiation_type     MoK\a
_diffrn_radiation_wavelength     0.71073
_diffrn_radiation_source     'fine-focus sealed tube'
_diffrn_radiation_monochromator     graphite
_diffrn_measurement_device_type     'Bruker APEXII CCD area-detector'
_diffrn_measurement_method     '\f and \w'
_diffrn_detector_area_resol_mean     ?
_diffrn_reflns_number     11729
_diffrn_reflns_av_R_equivalents     0.0336
_diffrn_reflns_av_sigmaI/netI     0.0425
_diffrn_reflns_theta_min     1.77
_diffrn_reflns_theta_max     26.00
_diffrn_reflns_theta_full     26.00
_diffrn_measured_fraction_theta_max     1.000
_diffrn_measured_fraction_theta_full     1.000
_diffrn_reflns_limit_h_min     -9
_diffrn_reflns_limit_h_max     8
_diffrn_reflns_limit_k_min     -27
_diffrn_reflns_limit_k_max     28
_diffrn_reflns_limit_l_min     -15
_diffrn_reflns_limit_l_max     15
_diffrn_standards_number     ?
_diffrn_standards_interval_count     ?
_diffrn_standards_interval_time     ?
_diffrn_standards_decay_%     ?
_refine_special_details
;
Refinement of <i>F</i>^2^ against ALL reflections. The weighted <i>R</i>-factor
<i>wR</i> and goodness of fit <i>S</i> are based on <i>F</i>^2^, conventional
<i>R</i>-factors <i>R</i> are based on <i>F</i>, with <i>F</i> set to zero for
negative <i>F</i>^2^. The threshold expression of <i>F</i>^2^ >
\s(<i>F</i>^2^) is used only for calculating <i>R</i>-factors(gt) <i>etc</i>.
and is not relevant to the choice of reflections for refinement.
<i>R</i>-factors based on <i>F</i>^2^ are statistically about twice as large
as those based on <i>F</i>, and <i>R</i>- factors based on ALL data will be
even larger.
;
_reflns_number_total     4314
_reflns_number_gt     2996
_reflns_threshold_expression     I>2\s(I)
_refine_ls_structure_factor_coef     Fsqd
_refine_ls_matrix_type     full
_refine_ls_R_factor_all     0.0764
_refine_ls_R_factor_gt     0.0490
_refine_ls_wR_factor_gt     0.1247
_refine_ls_wR_factor_ref     0.1420
_refine_ls_goodness_of_fit_ref     1.030
_refine_ls_restrained_S_all     1.062
_refine_ls_number_reflns     4314
_refine_ls_number_parameters     291
_refine_ls_number_restraints     54
_refine_ls_hydrogen_treatment     constr
_refine_ls_weighting_scheme     calc
_refine_ls_weighting_details
         'calc w=1/[\s^2^(Fo^2^)+(0.0747P)^2^+0.4736P] where P=(Fo^2^+2Fc^2^)/3'
_atom_sites_solution_hydrogens     geom
_atom_sites_solution_primary     direct
_atom_sites_solution_secondary     difmap
_refine_ls_shift/su_max     0.001
_refine_ls_shift/su_mean     0.000
_refine_diff_density_max     0.414
_refine_diff_density_min     -0.491
_refine_ls_extinction_method     none
_refine_ls_extinction_coef     ?
loop_
    _atom_type_symbol
    _atom_type_description
    _atom_type_scat_dispersion_real
    _atom_type_scat_dispersion_imag
    _atom_type_scat_source
    'C' 'C' 0.0033 0.0016
                         'International Tables Vol C Tables 4.2.6.8 and 6.1.1.4'
    'H' 'H' 0.0000 0.0000
                         'International Tables Vol C Tables 4.2.6.8 and 6.1.1.4'
    'N' 'N' 0.0061 0.0033
                         'International Tables Vol C Tables 4.2.6.8 and 6.1.1.4'
    'O' 'O' 0.0106 0.0060
                         'International Tables Vol C Tables 4.2.6.8 and 6.1.1.4'
    'Na' 'Na' 0.0362 0.0249
                         'International Tables Vol C Tables 4.2.6.8 and 6.1.1.4'
    'Cu' 'Cu' 0.3201 1.2651
                         'International Tables Vol C Tables 4.2.6.8 and 6.1.1.4'
_computing_data_collection     'APEX2 (Bruker, 2004)'
_computing_cell_refinement     'SAINT-Plus (Bruker, 2001)'
_computing_data_reduction     'SAINT-Plus (Bruker, 2001)'
_computing_structure_solution     'SHELXL97 (Sheldrick, 2008)'
_computing_structure_refinement     'SHELXL97 (Sheldrick, 2008)'
_computing_molecular_graphics     'SHELXTL (Sheldrick, 2008)'
_computing_publication_material     'SHELXTL (Sheldrick, 2008)'
loop_
    _atom_site_type_symbol
    _atom_site_label
    _atom_site_fract_x
    _atom_site_fract_y
    _atom_site_fract_z
    _atom_site_U_iso_or_equiv
    _atom_site_adp_type
    _atom_site_calc_flag
    _atom_site_refinement_flags
    _atom_site_occupancy
    _atom_site_disorder_assembly
    _atom_site_disorder_group
    Cu Cu1 0.24890(6) 0.506744(19) 0.06032(4) 0.04808(19) Uani d . 1 . .
    Na Na1 0.36641(19) 0.38275(6) 0.20334(11) 0.0492(4) Uani d . 1 . .
    O O1 0.2721(4) 0.48218(10) 0.1952(2) 0.0513(6) Uani d . 1 . .
    O O2 0.3153(4) 0.42658(12) 0.3689(2) 0.0705(8) Uani d . 1 . .
    O O3 0.3315(3) 0.43211(10) 0.03987(18) 0.0472(6) Uani d . 1 . .
    O O4 0.4284(4) 0.32308(11) 0.0497(2) 0.0619(7) Uani d . 1 . .
    O O5 0.1622(4) 0.30926(12) 0.2164(2) 0.0690(8) Uani d . 1 . .
    H H5B 0.1286 0.2876 0.1668 0.083 Uiso d R 1 . .
    H H5A 0.1030 0.3044 0.2614 0.083 Uiso d R 1 . .
    N N1 0.1661(4) 0.58079(13) 0.0845(3) 0.0549(8) Uani d . 1 . .
    N N2 0.2233(4) 0.52876(15) -0.0761(3) 0.0556(8) Uani d . 1 . .
    N N3 0.9191(5) 0.2881(2) 0.3649(3) 0.0874(10) Uani d U 1 . .
    N N4 0.6425(6) 0.3426(2) 0.2955(3) 0.0896(11) Uani d U 1 . .
    N N5 1.0355(6) 0.26675(19) 0.5447(3) 0.0868(12) Uani d U 1 . .
    C C1 0.1804(5) 0.57156(17) 0.2676(4) 0.0603(11) Uani d . 1 . .
    C C2 0.2396(5) 0.51238(16) 0.2741(3) 0.0492(9) Uani d . 1 . .
    C C3 0.2601(6) 0.48344(18) 0.3710(3) 0.0592(10) Uani d . 1 . .
    C C4 0.2247(7) 0.5129(2) 0.4559(4) 0.0818(15) Uani d . 1 . .
    H H4 0.2371 0.4938 0.5207 0.098 Uiso calc R 1 . .
    C C5 0.1700(8) 0.5713(3) 0.4488(5) 0.0953(17) Uani d . 1 . .
    H H5 0.1493 0.5903 0.5089 0.114 Uiso calc R 1 . .
    C C6 0.1479(7) 0.5995(2) 0.3589(4) 0.0807(14) Uani d . 1 . .
    H H6 0.1105 0.6381 0.3553 0.097 Uiso calc R 1 . .
    C C7 0.1477(6) 0.60141(17) 0.1718(4) 0.0656(12) Uani d . 1 . .
    H H7 0.1090 0.6398 0.1724 0.079 Uiso calc R 1 . .
    C C8 0.3386(8) 0.3935(2) 0.4617(3) 0.0885(16) Uani d . 1 . .
    H H8A 0.4210 0.4129 0.5175 0.133 Uiso calc R 1 . .
    H H8B 0.3861 0.3560 0.4494 0.133 Uiso calc R 1 . .
    H H8C 0.2248 0.3887 0.4820 0.133 Uiso calc R 1 . .
    C C9 0.3045(5) 0.4367(2) -0.1448(3) 0.0630(11) Uani d . 1 . .
    C C10 0.3413(5) 0.40704(17) -0.0485(3) 0.0482(9) Uani d . 1 . .
    C C11 0.3903(5) 0.34713(18) -0.0474(3) 0.0575(10) Uani d . 1 . .
    C C12 0.4003(7) 0.3185(2) -0.1381(4) 0.0846(15) Uani d . 1 . .
    H H12 0.4310 0.2794 -0.1364 0.101 Uiso calc R 1 . .
    C C13 0.3647(9) 0.3482(4) -0.2317(5) 0.112(2) Uani d . 1 . .
    H H13 0.3715 0.3289 -0.2943 0.134 Uiso calc R 1 . .
    C C14 0.3192(8) 0.4058(3) -0.2353(4) 0.0973(18) Uani d . 1 . .
    H H14 0.2974 0.4249 -0.3004 0.117 Uiso calc R 1 . .
    C C15 0.2507(5) 0.4971(2) -0.1515(3) 0.0637(12) Uani d . 1 . .
    H H15 0.2347 0.5145 -0.2181 0.076 Uiso calc R 1 . .
    C C16 0.4985(7) 0.26442(18) 0.0605(4) 0.0851(15) Uani d . 1 . .
    H H16A 0.4074 0.2379 0.0260 0.128 Uiso calc R 1 . .
    H H16B 0.5331 0.2547 0.1345 0.128 Uiso calc R 1 . .
    H H16C 0.6014 0.2618 0.0283 0.128 Uiso calc R 1 . .
    C C17 0.1101(7) 0.6168(2) -0.0103(4) 0.0847(15) Uani d . 1 . .
    H H17A -0.0201 0.6196 -0.0281 0.102 Uiso calc R 1 . .
    H H17B 0.1590 0.6557 0.0029 0.102 Uiso calc R 1 . .
    C C18 0.1742(8) 0.5909(2) -0.0959(4) 0.0906(16) Uani d . 1 . .
    H H18A 0.2789 0.6122 -0.1072 0.109 Uiso calc R 1 . .
    H H18B 0.0819 0.5939 -0.1602 0.109 Uiso calc R 1 . .
    C C19 0.7693(7) 0.3174(2) 0.3323(3) 0.0738(10) Uani d U 1 . .
    C C20 0.9740(6) 0.2781(2) 0.4624(4) 0.0659(10) Uani d U 1 . .
loop_
    _atom_site_aniso_label
    _atom_site_aniso_U_11
    _atom_site_aniso_U_22
    _atom_site_aniso_U_33
    _atom_site_aniso_U_12
    _atom_site_aniso_U_13
    _atom_site_aniso_U_23
    Cu1 0.0467(3) 0.0467(3) 0.0492(3) -0.0028(2) 0.0064(2) 0.0091(2)
    Na1 0.0568(9) 0.0453(8) 0.0444(8) 0.0046(7) 0.0079(6) 0.0042(6)
    O1 0.0734(18) 0.0380(13) 0.0434(14) 0.0046(12) 0.0140(12) 0.0000(11)
    O2 0.115(3) 0.0577(17) 0.0409(15) 0.0092(17) 0.0201(15) 0.0046(13)
    O3 0.0575(15) 0.0475(14) 0.0362(13) 0.0008(12) 0.0090(11) 0.0018(11)
    O4 0.0793(19) 0.0461(15) 0.0653(19) 0.0003(13) 0.0264(15) -0.0075(13)
    O5 0.088(2) 0.0678(18) 0.0566(17) -0.0200(16) 0.0264(15) -0.0101(14)
    N1 0.0471(18) 0.0396(17) 0.074(2) -0.0016(14) 0.0039(16) 0.0128(16)
    N2 0.0464(18) 0.063(2) 0.053(2) -0.0063(15) 0.0016(15) 0.0218(17)
    N3 0.076(2) 0.125(2) 0.0618(19) 0.0281(19) 0.0156(17) 0.0111(19)
    N4 0.077(2) 0.121(3) 0.065(2) 0.025(2) 0.0029(17) 0.0089(19)
    N5 0.097(3) 0.087(3) 0.071(2) 0.019(2) 0.003(2) 0.015(2)
    C1 0.056(2) 0.050(2) 0.072(3) 0.0021(19) 0.008(2) -0.019(2)
    C2 0.051(2) 0.047(2) 0.050(2) -0.0018(17) 0.0113(17) -0.0081(17)
    C3 0.065(3) 0.065(3) 0.049(2) -0.002(2) 0.0145(19) -0.011(2)
    C4 0.095(4) 0.104(4) 0.047(3) 0.000(3) 0.015(2) -0.017(2)
    C5 0.113(4) 0.098(4) 0.076(4) 0.009(4) 0.024(3) -0.043(3)
    C6 0.083(3) 0.068(3) 0.089(4) 0.016(3) 0.015(3) -0.031(3)
    C7 0.061(3) 0.037(2) 0.093(4) 0.0035(19) 0.003(2) -0.006(2)
    C8 0.126(4) 0.097(4) 0.046(3) 0.000(3) 0.026(3) 0.019(2)
    C9 0.044(2) 0.102(4) 0.043(2) -0.003(2) 0.0081(17) -0.002(2)
    C10 0.040(2) 0.068(2) 0.037(2) -0.0084(18) 0.0090(15) -0.0053(18)
    C11 0.055(2) 0.066(3) 0.056(3) -0.010(2) 0.0186(19) -0.019(2)
    C12 0.089(4) 0.091(4) 0.075(3) -0.002(3) 0.022(3) -0.031(3)
    C13 0.119(5) 0.160(6) 0.059(4) 0.019(5) 0.024(3) -0.037(4)
    C14 0.099(4) 0.158(6) 0.036(3) 0.007(4) 0.017(2) -0.008(3)
    C15 0.048(2) 0.101(4) 0.040(2) -0.006(2) 0.0053(18) 0.019(2)
    C16 0.110(4) 0.044(2) 0.109(4) -0.001(2) 0.041(3) -0.011(2)
    C17 0.079(3) 0.074(3) 0.099(4) 0.016(3) 0.014(3) 0.046(3)
    C18 0.109(4) 0.079(3) 0.079(4) 0.001(3) 0.009(3) 0.036(3)
    C19 0.069(2) 0.103(3) 0.0486(19) 0.016(2) 0.0115(18) 0.0103(19)
    C20 0.062(2) 0.082(2) 0.0536(19) 0.0124(18) 0.0107(17) 0.0120(19)
_geom_special_details
;
All e.s.d.'s (except the e.s.d. in the dihedral angle between two l.s. planes)
are estimated using the full covariance matrix. The cell e.s.d.'s are taken
into account individually in the estimation of e.s.d.'s in distances, angles
and torsion angles; correlations between e.s.d.'s in cell parameters are only
used when they are defined by crystal symmetry. An approximate (isotropic)
treatment of cell e.s.d.'s is used for estimating e.s.d.'s involving l.s.
planes.
;
loop_
    _geom_bond_atom_site_label_1
    _geom_bond_atom_site_label_2
    _geom_bond_site_symmetry_2
    _geom_bond_distance
    _geom_bond_publ_flag
    Cu1 O1 . 1.799(2) ?
    Cu1 N2 . 1.800(3) ?
    Cu1 N1 . 1.864(3) ?
    Cu1 O3 . 1.865(2) ?
    Na1 O5 . 2.324(3) ?
    Na1 O3 . 2.357(3) ?
    Na1 N4 . 2.373(4) ?
    Na1 O1 . 2.392(3) ?
    Na1 O2 . 2.461(3) ?
    Na1 O4 . 2.531(3) ?
    O1 C2 . 1.297(4) ?
    O2 C3 . 1.375(5) ?
    O2 C8 . 1.397(5) ?
    O3 C10 . 1.292(4) ?
    O4 C11 . 1.343(5) ?
    O4 C16 . 1.446(5) ?
    O5 H5B . 0.8078 ?
    O5 H5A . 0.8118 ?
    N1 C7 . 1.254(6) ?
    N1 C17 . 1.463(5) ?
    N2 C15 . 1.264(5) ?
    N2 C18 . 1.485(6) ?
    N3 C20 . 1.260(5) ?
    N3 C19 . 1.314(6) ?
    N4 C19 . 1.139(5) ?
    N5 C20 . 1.097(5) ?
    C1 C7 . 1.389(6) ?
    C1 C6 . 1.406(6) ?
    C1 C2 . 1.430(5) ?
    C2 C3 . 1.393(6) ?
    C3 C4 . 1.360(6) ?
    C4 C5 . 1.404(7) ?
    C4 H4 . 0.9300 ?
    C5 C6 . 1.306(7) ?
    C5 H5 . 0.9300 ?
    C6 H6 . 0.9300 ?
    C7 H7 . 0.9300 ?
    C8 H8A . 0.9600 ?
    C8 H8B . 0.9600 ?
    C8 H8C . 0.9600 ?
    C9 C14 . 1.389(7) ?
    C9 C10 . 1.392(5) ?
    C9 C15 . 1.446(6) ?
    C10 C11 . 1.427(6) ?
    C11 C12 . 1.356(6) ?
    C12 C13 . 1.363(8) ?
    C12 H12 . 0.9300 ?
    C13 C14 . 1.368(9) ?
    C13 H13 . 0.9300 ?
    C14 H14 . 0.9300 ?
    C15 H15 . 0.9300 ?
    C16 H16A . 0.9600 ?
    C16 H16B . 0.9600 ?
    C16 H16C . 0.9600 ?
    C17 C18 . 1.426(7) ?
    C17 H17A . 0.9700 ?
    C17 H17B . 0.9700 ?
    C18 H18A . 0.9700 ?
    C18 H18B . 0.9700 ?
loop_
    _geom_angle_atom_site_label_1
    _geom_angle_atom_site_label_2
    _geom_angle_atom_site_label_3
    _geom_angle_site_symmetry_1
    _geom_angle_site_symmetry_3
    _geom_angle
    _geom_angle_publ_flag
    O1 Cu1 N2 . . 177.98(13) ?
    O1 Cu1 N1 . . 95.42(13) ?
    N2 Cu1 N1 . . 86.24(16) ?
    O1 Cu1 O3 . . 83.04(10) ?
    N2 Cu1 O3 . . 95.30(14) ?
    N1 Cu1 O3 . . 178.45(13) ?
    O5 Na1 O3 . . 117.51(11) ?
    O5 Na1 N4 . . 102.41(15) ?
    O3 Na1 N4 . . 123.91(13) ?
    O5 Na1 O1 . . 120.00(11) ?
    O3 Na1 O1 . . 61.53(9) ?
    N4 Na1 O1 . . 128.31(15) ?
    O5 Na1 O2 . . 90.42(11) ?
    O3 Na1 O2 . . 124.57(10) ?
    N4 Na1 O2 . . 90.49(13) ?
    O1 Na1 O2 . . 63.05(9) ?
    O5 Na1 O4 . . 84.12(10) ?
    O3 Na1 O4 . . 64.40(9) ?
    N4 Na1 O4 . . 83.75(13) ?
    O1 Na1 O4 . . 125.91(10) ?
    O2 Na1 O4 . . 171.02(11) ?
    C2 O1 Cu1 . . 126.3(2) ?
    C2 O1 Na1 . . 125.6(2) ?
    Cu1 O1 Na1 . . 108.12(11) ?
    C3 O2 C8 . . 119.1(3) ?
    C3 O2 Na1 . . 120.7(2) ?
    C8 O2 Na1 . . 120.2(3) ?
    C10 O3 Cu1 . . 128.2(2) ?
    C10 O3 Na1 . . 123.7(2) ?
    Cu1 O3 Na1 . . 107.21(11) ?
    C11 O4 C16 . . 118.6(3) ?
    C11 O4 Na1 . . 117.7(2) ?
    C16 O4 Na1 . . 123.7(3) ?
    Na1 O5 H5B . . 119.8 ?
    Na1 O5 H5A . . 128.9 ?
    H5B O5 H5A . . 110.5 ?
    C7 N1 C17 . . 117.8(4) ?
    C7 N1 Cu1 . . 126.8(3) ?
    C17 N1 Cu1 . . 115.3(3) ?
    C15 N2 C18 . . 119.8(4) ?
    C15 N2 Cu1 . . 125.9(3) ?
    C18 N2 Cu1 . . 114.2(3) ?
    C20 N3 C19 . . 119.8(4) ?
    C19 N4 Na1 . . 171.6(5) ?
    C7 C1 C6 . . 119.1(4) ?
    C7 C1 C2 . . 121.2(4) ?
    C6 C1 C2 . . 119.6(4) ?
    O1 C2 C3 . . 116.2(3) ?
    O1 C2 C1 . . 124.9(4) ?
    C3 C2 C1 . . 118.8(4) ?
    C4 C3 O2 . . 126.9(4) ?
    C4 C3 C2 . . 118.5(4) ?
    O2 C3 C2 . . 114.5(3) ?
    C3 C4 C5 . . 121.9(5) ?
    C3 C4 H4 . . 119.0 ?
    C5 C4 H4 . . 119.0 ?
    C6 C5 C4 . . 121.0(5) ?
    C6 C5 H5 . . 119.5 ?
    C4 C5 H5 . . 119.5 ?
    C5 C6 C1 . . 120.1(5) ?
    C5 C6 H6 . . 120.0 ?
    C1 C6 H6 . . 120.0 ?
    N1 C7 C1 . . 125.2(4) ?
    N1 C7 H7 . . 117.4 ?
    C1 C7 H7 . . 117.4 ?
    O2 C8 H8A . . 109.5 ?
    O2 C8 H8B . . 109.5 ?
    H8A C8 H8B . . 109.5 ?
    O2 C8 H8C . . 109.5 ?
    H8A C8 H8C . . 109.5 ?
    H8B C8 H8C . . 109.5 ?
    C14 C9 C10 . . 117.4(5) ?
    C14 C9 C15 . . 120.8(5) ?
    C10 C9 C15 . . 121.8(4) ?
    O3 C10 C9 . . 121.9(4) ?
    O3 C10 C11 . . 119.0(3) ?
    C9 C10 C11 . . 119.1(4) ?
    O4 C11 C12 . . 124.2(4) ?
    O4 C11 C10 . . 114.4(3) ?
    C12 C11 C10 . . 121.4(4) ?
    C11 C12 C13 . . 118.9(5) ?
    C11 C12 H12 . . 120.6 ?
    C13 C12 H12 . . 120.6 ?
    C12 C13 C14 . . 121.2(5) ?
    C12 C13 H13 . . 119.4 ?
    C14 C13 H13 . . 119.4 ?
    C13 C14 C9 . . 122.1(5) ?
    C13 C14 H14 . . 119.0 ?
    C9 C14 H14 . . 119.0 ?
    N2 C15 C9 . . 126.6(4) ?
    N2 C15 H15 . . 116.7 ?
    C9 C15 H15 . . 116.7 ?
    O4 C16 H16A . . 109.5 ?
    O4 C16 H16B . . 109.5 ?
    H16A C16 H16B . . 109.5 ?
    O4 C16 H16C . . 109.5 ?
    H16A C16 H16C . . 109.5 ?
    H16B C16 H16C . . 109.5 ?
    C18 C17 N1 . . 108.8(4) ?
    C18 C17 H17A . . 109.9 ?
    N1 C17 H17A . . 109.9 ?
    C18 C17 H17B . . 109.9 ?
    N1 C17 H17B . . 109.9 ?
    H17A C17 H17B . . 108.3 ?
    C17 C18 N2 . . 112.5(4) ?
    C17 C18 H18A . . 109.1 ?
    N2 C18 H18A . . 109.1 ?
    C17 C18 H18B . . 109.1 ?
    N2 C18 H18B . . 109.1 ?
    H18A C18 H18B . . 107.8 ?
    N4 C19 N3 . . 174.1(5) ?
    N5 C20 N3 . . 173.2(5) ?
loop_
    _geom_hbond_atom_site_label_D
    _geom_hbond_atom_site_label_H
    _geom_hbond_atom_site_label_A
    _geom_hbond_site_symmetry_A
    _geom_hbond_distance_DH
    _geom_hbond_distance_HA
    _geom_hbond_distance_DA
    _geom_hbond_angle_DHA
    O5 H5B N5 4_465 0.81 2.02 2.826(5) 177.8
    O5 H5A N3 1_455 0.81 2.15 2.961(5) 172.8
data_global
_journal_date_recd_electronic     2009-03-19
_journal_date_accepted     2009-03-25
_journal_name_full     'Acta Crystallographica, Section E'
_journal_year     2009
_journal_volume     65
_journal_issue      4
_journal_page_first     m472
_journal_page_last     m472
_journal_paper_category     QM
_journal_coeditor_code     HG2492
_publ_contact_author_name     'Wei Wang'
_publ_contact_author_address
;
Yancheng Institute of Technology, School of Chemical and Biological Engineering,
Yancheng 224003, P. R. China
;
_publ_contact_author_email     'chemreagent@yahoo.cn'
_publ_contact_author_fax     '+86-575-88345682'
_publ_contact_author_phone     '+86-575-88345682'
_publ_section_title
;\
Aqua(dicyanamido){\m-6,6'-dimethoxy-2,2'-[ethane-1,2-\
diylbis(nitrilomethylidyne)]diphenolato}copper(II)sodium(I)
;
loop_
    _publ_author_name
    _publ_author_footnote
    _publ_author_address
    'Shen, Yong-Miao' .
;
Department of Chemistry
Shaoxing University
Shaoxing 312000
People's Republic of China
;
    'Wang, Wei' .
;
Yancheng Institute of Technology,
School of Chemical and Biological Engineering
Yancheng 224003,
People's Republic of China
;
