# Supplementary material for: Aqua­(dicyanamido)­{μ-6,6′-dimeth­oxy-2,2′-[ethane-1,2-diylbis(nitrilo­methyl­i­dyne)]diphenolato}copper(II)sodium(I)
Source: Acta Crystallogr Sect E Struct Rep Online. 2009 Mar 31;65(Pt 4):m472. doi: 10.1107/S1600536809011064 (PMC2969014; doi:10.1107/S1600536809011064)
Supplement: Supplementary file 2 [file e-65-0m472-Isup2.hkl]

# 
# h,k,l, Fc-squared, Fo-squared, sigma(Fo-squared) and status flag 
# 
data_I
_shelx_title ' test in P2(1)/c' 
_shelx_refln_list_code          4 
_shelx_F_calc_maximum      315.30 
_exptl_crystal_F_000      1020.00 
_reflns_d_resolution_high  0.8108 
 
loop_ 
 _symmetry_equiv_pos_as_xyz 
 'x, y, z' 
 '-x, y+1/2, -z+1/2' 
 '-x, -y, -z' 
 'x, -y-1/2, z-1/2' 
 
_cell_length_a     7.5974 
_cell_length_b    22.9986 
_cell_length_c    12.8756 
_cell_angle_alpha  90.000 
_cell_angle_beta  101.986 
_cell_angle_gamma  90.000 
 
_shelx_F_squared_multiplier     1.000 
 
loop_ 
 _refln_index_h 
 _refln_index_k 
 _refln_index_l 
 _refln_F_squared_calc 
 _refln_F_squared_meas 
 _refln_F_squared_sigma 
 _refln_observed_status 
   1   0   0      830.97      750.57     20.89 o 
   2   0   0    74354.17    82184.55   1011.49 o 
   3   0   0      940.94     1098.66     26.51 o 
   4   0   0      745.24      617.55     17.56 o 
   5   0   0      337.49      350.70     27.77 o 
   6   0   0      523.90      546.35     40.82 o 
   7   0   0       62.30       51.27     24.62 o 
   8   0   0      568.26      579.07     51.80 o 
   9   0   0        0.44      -16.84     23.66 o 
   1   1   0     1338.13     1443.19     23.34 o 
   2   1   0    29535.79    33302.46    384.96 o 
   3   1   0     1293.88     1354.28     29.14 o 
   4   1   0      191.78      212.19     20.33 o 
   5   1   0      188.40      192.54     10.66 o 
   6   1   0       15.59      -10.48     13.00 o 
   7   1   0        0.78        4.89     13.14 o 
   8   1   0        0.04        8.71     15.56 o 
   9   1   0        1.14       -7.70     16.20 o 
   0   2   0    43705.30    46227.60    772.42 o 
   1   2   0        0.92       -3.30      5.44 o 
   2   2   0    99413.89   105716.36    991.59 o 
   3   2   0        0.02       -0.72      4.20 o 
   4   2   0     9161.06     8777.36     98.77 o 
   5   2   0       98.89       96.43      8.42 o 
   6   2   0     1276.89     1205.39     32.77 o 
   7   2   0        1.74       -4.15     12.88 o 
   8   2   0      377.32      424.62     86.97 o 
   9   2   0        7.43       39.15     18.85 o 
   1   3   0        0.78       -4.58      6.18 o 
   2   3   0    46118.15    51197.13    479.99 o 
   3   3   0        5.54        2.12      4.05 o 
   4   3   0     8722.58     9322.47    109.32 o 
   5   3   0       75.27       70.33     11.93 o 
   6   3   0       10.10       21.13      9.44 o 
   7   3   0        6.29        3.22     12.03 o 
   8   3   0       67.94       60.83     19.72 o 
   9   3   0        0.54      -11.05     15.78 o 
   0   4   0     2470.84     2506.34     50.52 o 
   1   4   0     3214.84     3707.71     57.32 o 
   2   4   0     8827.35     8767.82    116.22 o 
   3   4   0      793.99      771.06     16.10 o 
   4   4   0    30535.28    30587.17    426.36 o 
   5   4   0       23.88       34.89     10.08 o 
   6   4   0     4168.69     4051.32     67.66 o 
   7   4   0        2.70       -7.76      9.81 o 
   8   4   0      359.49      454.39     67.73 o 
   9   4   0        5.08        6.44     18.17 o 
   1   5   0     1250.22     1105.20     15.50 o 
   2   5   0      732.02      847.84     31.50 o 
   3   5   0      438.09      437.77     10.80 o 
   4   5   0     3682.32     3975.02     52.47 o 
   5   5   0       44.18       52.19     10.77 o 
   6   5   0      386.70      372.86     66.94 o 
   7   5   0      113.84      128.87     16.31 o 
   8   5   0        2.74       12.35     17.36 o 
   9   5   0       11.85        9.70     18.34 o 
   0   6   0     1787.37     1474.86     28.94 o 
   1   6   0     2795.98     3129.38     34.10 o 
   2   6   0    11597.78    11545.71    151.41 o 
   3   6   0       38.20       50.47      9.80 o 
   4   6   0     8737.86     8893.02    131.70 o 
   5   6   0      518.09      426.08     23.26 o 
   6   6   0     6051.76     6021.87    109.38 o 
   7   6   0        8.87       -3.98      9.67 o 
   8   6   0      736.87      644.50     40.23 o 
   1   7   0       97.15       77.05      8.28 o 
   2   7   0     3508.16     3871.62     65.19 o 
   3   7   0     2339.25     2345.94     49.69 o 
   4   7   0      659.18      787.22     33.20 o 
   5   7   0      173.01      214.87     47.96 o 
   6   7   0      785.33      786.19     63.26 o 
   7   7   0       65.69       78.18     18.12 o 
   8   7   0      217.98      187.72     26.97 o 
   0   8   0     6813.28     6818.49     94.53 o 
   1   8   0       15.68       17.14      4.24 o 
   2   8   0     4390.08     4368.88     59.67 o 
   3   8   0      312.85      274.45     17.95 o 
   4   8   0     5032.41     4749.18     85.87 o 
   5   8   0        0.39       17.99     10.19 o 
   6   8   0     1916.45     1760.13     85.16 o 
   7   8   0       76.18       53.99     17.06 o 
   8   8   0      877.10      942.75     38.02 o 
   1   9   0     1357.13     1448.21     22.72 o 
   2   9   0     2166.90     2175.82     28.47 o 
   3   9   0      681.13      638.13     26.26 o 
   4   9   0      132.19      145.77     35.55 o 
   5   9   0      203.41      200.06     19.55 o 
   6   9   0        0.90       16.41     12.78 o 
   7   9   0       24.40       21.90     18.76 o 
   8   9   0      106.28      123.67     58.46 o 
   0  10   0    25149.46    24217.03    294.11 o 
   1  10   0     1507.18     1493.57     26.49 o 
   2  10   0    12331.02    12644.10    117.20 o 
   3  10   0      540.84      511.66     24.57 o 
   4  10   0     1688.37     1649.43     46.83 o 
   5  10   0        1.93       -2.42     10.19 o 
   6  10   0      800.54      782.26     37.87 o 
   7  10   0        1.72      -13.71     13.71 o 
   8  10   0      294.51      302.98     31.73 o 
   1  11   0      980.82     1043.43     17.84 o 
   2  11   0       11.21       -1.78      3.98 o 
   3  11   0      405.28      384.65     22.46 o 
   4  11   0      128.52      136.89     14.14 o 
   5  11   0      830.87      792.89     35.44 o 
   6  11   0       18.22       10.05     13.60 o 
   7  11   0       82.97       96.74     20.88 o 
   8  11   0       18.16       17.20     17.75 o 
   0  12   0    16306.58    17588.44    629.01 o 
   1  12   0      464.81      456.51     14.15 o 
   2  12   0     6932.76     6640.43     70.96 o 
   3  12   0      127.54      111.19     15.64 o 
   4  12   0     1873.02     1743.77     47.07 o 
   5  12   0        7.88        7.22     11.26 o 
   6  12   0      300.24      307.95     27.92 o 
   7  12   0       30.26       10.94     15.51 o 
   8  12   0       81.35      127.08     19.76 o 
   1  13   0     1707.70     1646.35     22.70 o 
   2  13   0      457.17      468.32     20.28 o 
   3  13   0     1449.53     1360.93     34.91 o 
   4  13   0      115.58      127.79     18.46 o 
   5  13   0       24.51       27.88     14.93 o 
   6  13   0       35.98       50.06     17.63 o 
   7  13   0       60.60      104.99     23.06 o 
   8  13   0       13.80       40.64     16.22 o 
   0  14   0     2318.61     2098.01     74.08 o 
   1  14   0      241.20      256.65     12.33 o 
   2  14   0     3740.66     3567.16     45.13 o 
   3  14   0      163.98      184.05     16.47 o 
   4  14   0     1656.58     1634.75     51.24 o 
   5  14   0       66.68       87.87     18.08 o 
   6  14   0      160.83      189.86     25.19 o 
   7  14   0        0.08        6.62     12.97 o 
   1  15   0     2392.63     2148.05     30.63 o 
   2  15   0       53.21       55.49      8.97 o 
   3  15   0       23.80       25.84      9.71 o 
   4  15   0      372.87      354.50     21.36 o 
   5  15   0       38.15       53.40     17.43 o 
   6  15   0      122.83      114.62     17.05 o 
   7  15   0       30.86       25.77     14.02 o 
   0  16   0     2354.73     2203.32     80.79 o 
   1  16   0      267.14      301.94     14.34 o 
   2  16   0     1628.85     1721.07     53.61 o 
   3  16   0       30.14       14.99     13.83 o 
   4  16   0      524.91      451.35     32.27 o 
   5  16   0        2.43       -2.11     12.36 o 
   6  16   0      208.50      213.16     28.11 o 
   7  16   0        0.11        4.34     12.68 o 
   1  17   0      142.26      151.48     11.71 o 
   2  17   0       22.81       20.39      7.96 o 
   3  17   0      519.23      585.21     37.29 o 
   4  17   0      211.06      217.70     35.41 o 
   5  17   0      313.11      332.48     23.79 o 
   6  17   0       88.73       75.61     20.92 o 
   7  17   0       97.02      102.87     37.01 o 
   0  18   0     1011.22      584.94     35.71 o 
   1  18   0       89.58       78.46     12.63 o 
   2  18   0       99.64       86.63     14.14 o 
   3  18   0      238.00      249.29     21.66 o 
   4  18   0      117.24      112.68     16.13 o 
   5  18   0        1.08        9.51     11.83 o 
   6  18   0      203.30      214.83     23.11 o 
   7  18   0        1.09      -11.78     14.94 o 
   1  19   0       51.47       99.88     25.15 o 
   2  19   0      470.85      481.06     25.81 o 
   3  19   0      541.68      517.43     31.54 o 
   4  19   0       77.87       79.49     15.09 o 
   5  19   0      270.96      312.58     24.56 o 
   6  19   0       19.68       30.13     15.05 o 
   0  20   0       18.73        8.98     11.62 o 
   1  20   0       40.43       29.44     11.95 o 
   2  20   0      188.51      226.87     19.98 o 
   3  20   0       14.42       30.34     14.01 o 
   4  20   0       95.70      106.30     17.05 o 
   5  20   0        5.31       -4.63     12.39 o 
   6  20   0       69.99       81.15     18.28 o 
   1  21   0      193.63      194.80     20.16 o 
   2  21   0       10.28        8.79     11.39 o 
   3  21   0      118.36      172.24     20.45 o 
   4  21   0       10.70       25.27     18.65 o 
   5  21   0      200.48      237.66     23.27 o 
   6  21   0        1.13       15.54     15.40 o 
   0  22   0        2.47       23.56     24.51 o 
   1  22   0       30.74       22.42     12.26 o 
   2  22   0        1.42       -8.14     11.09 o 
   3  22   0       93.65       71.30     17.10 o 
   4  22   0      167.23      209.52     28.91 o 
   5  22   0        0.11       15.02     21.36 o 
   1  23   0      353.41      421.20     39.81 o 
   2  23   0       31.60       15.11     13.16 o 
   3  23   0      198.39      217.22     23.25 o 
   4  23   0        6.00        1.78     19.21 o 
   5  23   0       61.12       66.99     24.49 o 
   0  24   0       11.21       42.10     27.93 o 
   1  24   0        0.02        3.15     16.20 o 
   2  24   0       23.45       47.40     15.43 o 
   3  24   0        0.03        2.09     16.52 o 
   4  24   0       19.40       20.18     19.97 o 
   1  25   0      353.21      402.91     35.12 o 
   2  25   0       16.90       13.85     14.18 o 
   3  25   0       93.76      138.85     26.99 o 
   4  25   0        3.65        6.17     19.94 o 
   0  26   0      127.94      136.75     37.94 o 
   1  26   0        2.96        9.49     18.53 o 
   2  26   0       15.79       29.04     17.75 o 
   3  26   0        0.76      -14.41     14.41 o 
   1  27   0      108.30      127.74     26.19 o 
   2  27   0        4.06      -16.58     16.58 o 
   0  28   0       21.66       -1.92     24.51 o 
   1  28   0        0.04       -9.15     18.62 o 
  -9   1   1      112.83       89.09     26.38 o 
  -8   1   1      416.15      450.22     58.04 o 
  -7   1   1      158.67      171.43     20.80 o 
  -6   1   1      868.78      881.01     30.27 o 
  -5   1   1       66.74       78.90     14.58 o 
  -4   1   1      559.14      420.41     27.30 o 
  -3   1   1     1041.15     1073.26     76.26 o 
  -2   1   1     3341.30     3453.51     40.58 o 
  -1   1   1     6481.33     7008.20     85.56 o 
   0   1   1    34173.24    35685.39    501.53 o 
   1   1   1    16952.91    19384.78    223.61 o 
   2   1   1    18569.85    19460.86    188.45 o 
   3   1   1     1723.78     1787.97     28.95 o 
   4   1   1     2838.62     2630.17     36.39 o 
   5   1   1        9.15        8.75      5.36 o 
   6   1   1      692.00      681.10     25.09 o 
   7   1   1       44.05       33.59     15.02 o 
   8   1   1      133.46      145.94     32.35 o 
   9   1   1       26.11       32.10     19.79 o 
  -9   2   1        6.03       15.07     16.77 o 
  -8   2   1       44.78        7.38     15.71 o 
  -7   2   1      198.80      220.23     22.81 o 
  -6   2   1      136.21      129.18     24.29 o 
  -5   2   1      137.91      133.43     10.68 o 
  -4   2   1       85.75      100.91      8.44 o 
  -3   2   1        7.76        1.98      4.15 o 
  -2   2   1     6354.72     7508.79     78.05 o 
  -1   2   1     1830.56     2293.10     32.55 o 
   0   2   1      142.76      166.43      8.85 o 
   1   2   1        4.70        2.79      2.55 o 
   2   2   1     5147.54     6004.54     66.98 o 
   3   2   1     4114.89     4589.20     79.99 o 
   4   2   1        0.65       -0.72      4.81 o 
   5   2   1       13.83        3.84      5.14 o 
   6   2   1       13.42       21.89      9.15 o 
   7   2   1       74.42      107.19     19.93 o 
   8   2   1        7.43       -9.79     13.43 o 
   9   2   1        1.13        1.98     16.13 o 
  -9   3   1       52.30       52.15     34.43 o 
  -8   3   1      202.79      251.90     26.93 o 
  -7   3   1      398.98      419.50     28.44 o 
  -6   3   1      663.30      717.27     28.33 o 
  -5   3   1      711.20      743.07     21.13 o 
  -4   3   1    10592.28    10662.88    145.29 o 
  -3   3   1      756.10      761.23     16.69 o 
  -2   3   1    24430.69    25934.74    246.80 o 
  -1   3   1    22318.73    25094.46    281.83 o 
   0   3   1     3620.66     3523.41     46.57 o 
   1   3   1     1465.52     1380.05     26.33 o 
   2   3   1     3647.83     3390.77     54.94 o 
   3   3   1     3971.11     3994.71     50.18 o 
   4   3   1     4213.96     4222.88     56.45 o 
   5   3   1     1594.78     1577.72     43.19 o 
   6   3   1     1002.27     1115.12     60.06 o 
   7   3   1       66.98       59.59     39.33 o 
   8   3   1      234.54      283.96     30.02 o 
  -9   4   1        6.94       18.76     24.62 o 
  -8   4   1       50.40       39.87     18.28 o 
  -7   4   1      178.67      161.07     16.54 o 
  -6   4   1        5.03        6.41     10.00 o 
  -5   4   1      428.48      394.45     39.06 o 
  -4   4   1      756.33      969.49     25.60 o 
  -3   4   1     4129.41     4492.91     54.12 o 
  -2   4   1     1198.67     1421.59     21.28 o 
  -1   4   1        1.69       -2.52      2.52 o 
   0   4   1     7877.39     8694.95     76.23 o 
   1   4   1    12366.04    12593.44    124.57 o 
   2   4   1      350.35      385.45      9.67 o 
   3   4   1     1109.34     1119.08     20.72 o 
   4   4   1     1201.19     1294.31     25.58 o 
   5   4   1      485.83      494.55     24.60 o 
   6   4   1      187.96      195.90     16.58 o 
   7   4   1       53.08       65.12     17.25 o 
   8   4   1        0.97      -19.51     19.51 o 
  -9   5   1        1.83       32.83     26.54 o 
  -8   5   1      271.49      312.88     70.35 o 
  -7   5   1        8.55        9.72     10.16 o 
  -6   5   1     3202.71     3187.18     70.54 o 
  -5   5   1     1574.16     1476.59     41.86 o 
  -4   5   1     4720.08     4837.18     60.84 o 
  -3   5   1     7732.85     8170.49     88.57 o 
  -2   5   1     5284.96     4950.12     55.82 o 
  -1   5   1     4161.22     4712.86     41.35 o 
   0   5   1     2281.12     2110.76     29.43 o 
   1   5   1     6721.17     7274.07     76.55 o 
   2   5   1     6042.86     5642.81    138.35 o 
   3   5   1     1951.46     2058.76     29.98 o 
   4   5   1     3120.19     3044.91     55.77 o 
   5   5   1      727.39      748.70     30.73 o 
   6   5   1      715.04      718.74     33.62 o 
   7   5   1      113.10       99.50     15.49 o 
   8   5   1      218.38      257.70     30.15 o 
  -9   6   1       20.33       54.15     27.71 o 
  -8   6   1       32.67       24.89     17.85 o 
  -7   6   1        5.60        8.59     12.49 o 
  -6   6   1       99.96       79.68     16.09 o 
  -5   6   1        2.30       16.16     10.09 o 
  -4   6   1        0.35       -5.50      8.69 o 
  -3   6   1     3860.81     3991.36     49.12 o 
  -2   6   1      560.08      588.53     11.49 o 
  -1   6   1      958.81      958.88     20.60 o 
   0   6   1     1261.59     1411.56     19.89 o 
   1   6   1     2772.46     3148.31     45.28 o 
   2   6   1      132.18      153.30     11.98 o 
   3   6   1        0.80        1.57      9.01 o 
   4   6   1      219.13      227.26     17.78 o 
   5   6   1      338.09      330.86     24.94 o 
   6   6   1      123.38       98.78     18.04 o 
   7   6   1      196.23      222.55     20.25 o 
   8   6   1        0.06      -15.52     15.52 o 
  -8   7   1      307.55      319.07     45.56 o 
  -7   7   1      194.83      198.11     22.83 o 
  -6   7   1     1991.48     1845.37     53.06 o 
  -5   7   1     1961.58     1810.61     48.94 o 
  -4   7   1     5750.86     5594.85    145.06 o 
  -3   7   1      406.23      418.85     20.33 o 
  -2   7   1     2596.40     2407.74     26.69 o 
  -1   7   1     3960.01     4341.52     45.60 o 
   0   7   1     9259.38     9049.23     83.37 o 
   1   7   1      375.86      435.75     21.11 o 
   2   7   1      888.39      671.21     23.14 o 
   3   7   1     1422.94     1309.01     35.76 o 
   4   7   1      891.11      823.13     30.29 o 
   5   7   1      638.40      645.05     30.00 o 
   6   7   1     1424.67     1493.53    144.26 o 
   7   7   1      165.42      234.69     25.08 o 
   8   7   1      402.14      353.01     46.90 o 
  -8   8   1      109.73       78.34     17.23 o 
  -7   8   1        3.15       29.15     15.29 o 
  -6   8   1      204.68      231.34     22.60 o 
  -5   8   1      148.49      173.26     17.92 o 
  -4   8   1      118.32      152.54     15.71 o 
  -3   8   1     2128.11     2219.84     48.75 o 
  -2   8   1       78.13       68.74      8.07 o 
  -1   8   1      270.99      283.97     11.73 o 
   0   8   1       95.13       95.55      5.59 o 
   1   8   1        2.36        5.53      3.71 o 
   2   8   1      993.83     1073.51     18.10 o 
   3   8   1      418.03      414.28     20.80 o 
   4   8   1      135.81      159.60     16.45 o 
   5   8   1      283.46      326.38     23.18 o 
   6   8   1       34.70       13.73     35.28 o 
   7   8   1      104.89      137.62     21.60 o 
   8   8   1        9.91       10.77     17.32 o 
  -8   9   1      303.82      273.57     24.36 o 
  -7   9   1      323.84      342.85     28.83 o 
  -6   9   1      249.68      220.22     22.31 o 
  -5   9   1       25.13       17.03     11.16 o 
  -4   9   1     1684.34     1639.45     45.16 o 
  -3   9   1     2007.96     2200.94    114.26 o 
  -2   9   1    13024.56    12995.67    106.63 o 
  -1   9   1     4833.42     4925.10     50.35 o 
   0   9   1     1183.87      886.30     14.91 o 
   1   9   1     4698.19     4801.19     71.43 o 
   2   9   1     1416.51     1320.78     35.50 o 
   3   9   1        2.46        3.75      7.57 o 
   4   9   1     1519.11     1374.21     76.37 o 
   5   9   1       68.61       68.02     14.84 o 
   6   9   1      843.66      895.01     39.46 o 
   7   9   1       73.15      101.89     21.00 o 
   8   9   1      262.98      245.00     24.18 o 
  -8  10   1       43.37       71.87     16.94 o 
  -7  10   1      111.02      134.28     17.44 o 
  -6  10   1       58.12       44.24     12.65 o 
  -5  10   1      339.51      286.89     22.40 o 
  -4  10   1      422.32      459.36     25.30 o 
  -3  10   1        4.20        6.49      6.46 o 
  -2  10   1      390.44      505.39     12.04 o 
  -1  10   1     2152.38     2341.00     28.45 o 
   0  10   1      885.15      931.39     21.77 o 
   1  10   1     4680.30     5090.59     55.90 o 
   2  10   1      241.75      229.45      8.88 o 
   3  10   1      568.72      489.22     61.29 o 
   4  10   1      113.12      124.16     16.40 o 
   5  10   1      257.36      225.02     38.96 o 
   6  10   1       59.68       93.62     18.45 o 
   7  10   1       54.21       51.19     17.33 o 
   8  10   1        6.12       -1.14     17.06 o 
  -8  11   1      156.19      184.14     31.32 o 
  -7  11   1        0.54       -1.23     10.73 o 
  -6  11   1      651.65      630.02     34.59 o 
  -5  11   1      231.74      236.74     22.29 o 
  -4  11   1      491.18      444.96     20.53 o 
  -3  11   1       92.68       99.29     11.05 o 
  -2  11   1       76.62       55.56      7.42 o 
  -1  11   1     3639.68     3879.30     41.33 o 
   0  11   1     7319.98     7185.63     58.29 o 
   1  11   1      822.21      807.27     18.09 o 
   2  11   1     3644.32     3273.59     40.89 o 
   3  11   1      435.86      482.42     24.56 o 
   4  11   1     1240.21     1217.35     41.30 o 
   5  11   1        7.36        2.67     11.41 o 
   6  11   1      167.69      200.17     24.00 o 
   7  11   1       49.32       38.31     16.80 o 
   8  11   1       23.57       26.55     19.56 o 
  -8  12   1       21.98       25.62     15.32 o 
  -7  12   1       51.12       42.47     14.48 o 
  -6  12   1        8.28       13.32      9.55 o 
  -5  12   1      249.09      258.16     26.88 o 
  -4  12   1        3.70       -6.12      7.13 o 
  -3  12   1      829.45      767.72     24.85 o 
  -2  12   1        2.67       -2.33      3.99 o 
  -1  12   1     1693.33     1679.02     25.40 o 
   0  12   1      457.07      506.30     10.97 o 
   1  12   1     1503.37     1550.51     26.80 o 
   2  12   1      164.03      194.34      9.62 o 
   3  12   1      780.31      819.47     48.39 o 
   4  12   1      111.02      109.76     25.15 o 
   5  12   1       12.58        4.83     17.75 o 
   6  12   1        0.92       -3.09     12.81 o 
   7  12   1       55.95       86.48     21.20 o 
   8  12   1        1.26       -2.88     18.05 o 
  -8  13   1       74.62      123.32     25.76 o 
  -7  13   1        8.07       -4.29     12.48 o 
  -6  13   1      333.51      365.38     23.80 o 
  -5  13   1      329.74      302.40     20.45 o 
  -4  13   1      685.44      705.88     26.57 o 
  -3  13   1     1641.13     1552.90     31.82 o 
  -2  13   1      940.59      888.14     25.94 o 
  -1  13   1      254.85      270.31     13.50 o 
   0  13   1     1247.48     1116.95     16.71 o 
   1  13   1      773.41      882.32     20.37 o 
   2  13   1     4467.15     4108.63     65.13 o 
   3  13   1     1033.13     1133.50     55.53 o 
   4  13   1     1121.96     1124.44     41.60 o 
   5  13   1      638.16      647.64     34.22 o 
   6  13   1       72.17      133.42     22.31 o 
   7  13   1       13.81        6.19     16.75 o 
   8  13   1       59.62       71.98     23.20 o 
  -8  14   1       14.31       28.57     19.09 o 
  -7  14   1        2.69       -7.87     15.07 o 
  -6  14   1        2.62       19.65     13.53 o 
  -5  14   1       26.48       35.84     14.04 o 
  -4  14   1       39.10       18.30     14.81 o 
  -3  14   1      620.87      657.00     21.15 o 
  -2  14   1      409.96      388.83     19.67 o 
  -1  14   1     1031.16     1038.70     24.66 o 
   0  14   1     1032.20      973.85     31.14 o 
   1  14   1     1697.98     1583.78     45.12 o 
   2  14   1        5.30        6.49      9.90 o 
   3  14   1      850.25      837.39     35.08 o 
   4  14   1      166.29      163.16     20.53 o 
   5  14   1      484.59      505.30     33.16 o 
   6  14   1       10.22      -17.85     17.85 o 
   7  14   1       79.79       48.15     19.07 o 
  -7  15   1        0.75       -3.30     13.11 o 
  -6  15   1       28.43       40.03     13.46 o 
  -5  15   1        0.45       10.80      8.95 o 
  -4  15   1      472.77      519.86     26.39 o 
  -3  15   1        6.46       16.62      9.34 o 
  -2  15   1     1571.92     1408.65     30.06 o 
  -1  15   1     1797.73     1896.38     28.71 o 
   0  15   1      858.58      828.28     32.03 o 
   1  15   1      372.42      319.83     11.89 o 
   2  15   1      954.80      914.50     46.22 o 
   3  15   1      870.03      882.67     37.37 o 
   4  15   1      577.59      604.72     48.60 o 
   5  15   1       50.73       84.55     18.79 o 
   6  15   1      305.30      293.99     29.83 o 
   7  15   1        9.94      -15.88     33.25 o 
  -7  16   1        6.43        8.88     18.05 o 
  -6  16   1       21.50       34.52     13.16 o 
  -5  16   1       25.52       27.66     10.75 o 
  -4  16   1      148.82      151.62     16.64 o 
  -3  16   1      215.68      219.45     14.73 o 
  -2  16   1        5.14       13.61      7.27 o 
  -1  16   1     1296.03     1220.55     44.07 o 
   0  16   1      210.97      249.30     31.32 o 
   1  16   1      296.66      299.17     14.14 o 
   2  16   1       69.95       46.56      9.22 o 
   3  16   1      505.84      439.61     36.93 o 
   4  16   1      134.72      121.42     42.31 o 
   5  16   1      550.03      576.11     36.85 o 
   6  16   1        5.21        4.96     15.83 o 
   7  16   1      162.93      163.32     28.41 o 
  -7  17   1        2.09       10.56     14.44 o 
  -6  17   1       76.54       84.15     17.56 o 
  -5  17   1       95.06       55.90     14.65 o 
  -4  17   1      374.02      331.95     19.07 o 
  -3  17   1       22.45        6.35      8.10 o 
  -2  17   1      996.16      999.80     26.47 o 
  -1  17   1        7.99        4.50      6.43 o 
   0  17   1     1265.15     1109.29     27.57 o 
   1  17   1     1345.88     1374.05     36.77 o 
   2  17   1        6.59        3.78      6.80 o 
   3  17   1        1.55       -9.55     13.43 o 
   4  17   1      191.34      217.53     25.91 o 
   5  17   1       33.10       18.45     17.04 o 
   6  17   1      413.40      408.65     35.97 o 
   7  17   1       30.29       33.39     14.25 o 
  -7  18   1       49.89       58.78     18.48 o 
  -6  18   1       74.21       34.38     15.84 o 
  -5  18   1       51.30       97.93     17.08 o 
  -4  18   1       80.37       96.77     13.27 o 
  -3  18   1       82.03       90.46     12.96 o 
  -2  18   1      109.42      110.38     15.40 o 
  -1  18   1       12.04        5.23      7.49 o 
   0  18   1      104.33      121.76     13.74 o 
   1  18   1      662.30      629.23     30.91 o 
   2  18   1        4.22       -8.07     13.65 o 
   3  18   1      590.85      715.86     64.32 o 
   4  18   1      270.36      270.03     27.22 o 
   5  18   1      286.96      329.08     24.15 o 
   6  18   1       15.55       17.10     13.00 o 
  -6  19   1      115.09      119.50     19.75 o 
  -5  19   1       14.36        2.46     16.48 o 
  -4  19   1      144.83      166.17     19.49 o 
  -3  19   1       18.91        4.26      6.91 o 
  -2  19   1      407.48      380.49     19.66 o 
  -1  19   1       18.60       22.18     16.10 o 
   0  19   1      153.44      173.46     16.05 o 
   1  19   1       42.99       58.03     13.83 o 
   2  19   1      488.88      466.91     25.44 o 
   3  19   1      145.89       93.47     20.53 o 
   4  19   1      283.96      235.70     20.64 o 
   5  19   1       31.58       35.78     14.32 o 
   6  19   1      164.64      171.51     21.63 o 
  -6  20   1        6.03       -0.87     27.91 o 
  -5  20   1      130.43      127.64     19.65 o 
  -4  20   1      183.86      154.57     18.91 o 
  -3  20   1        2.07       14.22     12.03 o 
  -2  20   1       90.53      102.12     16.09 o 
  -1  20   1       24.87       11.62     10.87 o 
   0  20   1        4.12       10.66      7.01 o 
   1  20   1      416.67      481.81     26.54 o 
   2  20   1       83.70       99.26     15.60 o 
   3  20   1      862.81      923.39     44.19 o 
   4  20   1      166.45      152.94     34.59 o 
   5  20   1      190.93      190.69     21.52 o 
   6  20   1       31.13       24.27     15.26 o 
  -6  21   1       95.91       76.39     18.72 o 
  -5  21   1       10.92       25.69     14.21 o 
  -4  21   1       94.16      141.23     25.58 o 
  -3  21   1       23.77       12.37     12.41 o 
  -2  21   1        6.78       -9.16      9.75 o 
  -1  21   1       98.14       66.17     13.96 o 
   0  21   1      240.22      255.96     26.65 o 
   1  21   1       33.89       45.39     14.57 o 
   2  21   1      739.35      675.07     34.15 o 
   3  21   1        1.83       12.23     14.69 o 
   4  21   1      261.75      267.89     46.10 o 
   5  21   1       24.34       47.58     22.27 o 
   6  21   1        4.33       13.29     17.92 o 
  -5  22   1      133.14      107.75     27.54 o 
  -4  22   1        1.13        5.72     18.62 o 
  -3  22   1      196.21      263.38     32.98 o 
  -2  22   1       25.58       21.04     12.47 o 
  -1  22   1      174.23      181.80     18.96 o 
   0  22   1      173.94      191.98     25.55 o 
   1  22   1      111.34      151.57     18.51 o 
   2  22   1       90.68      125.36     18.46 o 
   3  22   1       44.99       45.25     18.94 o 
   4  22   1        9.00        3.34     17.37 o 
   5  22   1      188.15      195.92     30.87 o 
  -5  23   1       27.09       25.80     23.66 o 
  -4  23   1       69.56       52.55     23.42 o 
  -3  23   1        4.65       -7.82     12.89 o 
  -2  23   1      167.05      228.53     21.94 o 
  -1  23   1       34.02       30.69     12.87 o 
   0  23   1      114.46       88.96     19.70 o 
   1  23   1       68.43       45.41     14.32 o 
   2  23   1      113.56      129.31     18.92 o 
   3  23   1        5.31       -0.36     27.13 o 
   4  23   1       40.25       -8.22     17.08 o 
   5  23   1        2.45      -10.22     19.21 o 
  -4  24   1        0.79       29.14     21.02 o 
  -3  24   1      306.95      361.90     28.05 o 
  -2  24   1       47.68       68.42     16.26 o 
  -1  24   1      270.99      337.74     32.09 o 
   0  24   1      225.44      178.03     25.62 o 
   1  24   1       41.68       62.06     15.30 o 
   2  24   1       76.87       65.39     16.38 o 
   3  24   1       70.80       74.03     22.37 o 
   4  24   1        1.16       -0.87     18.13 o 
  -4  25   1       36.46       25.40     21.35 o 
  -3  25   1        6.53       27.60     16.02 o 
  -2  25   1      143.50      121.65     19.62 o 
  -1  25   1       20.15       26.57     17.92 o 
   0  25   1      105.88      133.55     24.83 o 
   1  25   1        0.47       15.78     18.50 o 
   2  25   1        6.04        4.10     13.29 o 
   3  25   1       16.21       22.67     19.55 o 
   4  25   1       23.71       20.15     21.02 o 
  -3  26   1       82.94      113.69     21.50 o 
  -2  26   1       34.29       38.41     16.17 o 
  -1  26   1      187.89      208.93     29.75 o 
   0  26   1       15.51       30.43     27.61 o 
   1  26   1      206.56      271.99     51.48 o 
   2  26   1       28.76       25.72     16.14 o 
   3  26   1       46.09       27.93     22.28 o 
  -2  27   1       34.26       42.80     28.56 o 
  -1  27   1        6.28       -5.38     17.55 o 
   0  27   1       29.65       12.78     18.39 o 
   1  27   1        2.01       11.42     18.98 o 
   2  27   1       19.94       22.92     15.93 o 
  -1  28   1      107.11      129.11     26.91 o 
   0  28   1        0.78       17.60     20.20 o 
   1  28   1      122.83      109.63     44.50 o 
  -9   0   2      241.83      261.99     41.99 o 
  -8   0   2       70.63       99.66     29.63 o 
  -7   0   2      164.22      191.96     28.67 o 
  -6   0   2      360.17      373.87     21.84 o 
  -5   0   2      974.80      910.82     29.12 o 
  -4   0   2     3975.04     3870.71     66.88 o 
  -3   0   2       14.47        6.32      4.19 o 
  -2   0   2     3304.46     4010.36     58.60 o 
  -1   0   2      198.19      176.82     12.47 o 
   0   0   2    10698.02    10641.52    179.81 o 
   1   0   2      236.76      297.90     11.25 o 
   2   0   2      511.27      407.14     15.08 o 
   3   0   2       32.03       57.74      8.49 o 
   4   0   2     2714.70     2603.95     94.70 o 
   5   0   2      364.41      439.51     21.97 o 
   6   0   2      712.14      808.02     52.12 o 
   7   0   2      142.58      160.62     33.89 o 
   8   0   2       36.52       49.46     26.97 o 
  -9   1   2        5.19       -0.11     16.35 o 
  -8   1   2        4.18       15.10     15.29 o 
  -7   1   2        0.07       -5.97      8.39 o 
  -6   1   2       45.22       54.06     10.10 o 
  -5   1   2       62.71       71.08      7.77 o 
  -4   1   2       23.96       24.95      5.84 o 
  -3   1   2     2084.28     2336.70     26.87 o 
  -2   1   2     4656.80     4899.74     66.09 o 
  -1   1   2      162.10      183.70      8.13 o 
   0   1   2     1081.78     1341.99     23.25 o 
   1   1   2      158.42      126.32     14.66 o 
   2   1   2      252.99      279.54     10.35 o 
   3   1   2      353.90      342.37     12.63 o 
   4   1   2       19.70        4.90      4.97 o 
   5   1   2      136.01       97.32      9.21 o 
   6   1   2       23.34       14.15     12.13 o 
   7   1   2        2.24        5.09     12.64 o 
   8   1   2        2.10        9.44     17.29 o 
  -9   2   2      114.82      106.07     23.76 o 
  -8   2   2      186.56      170.96     30.54 o 
  -7   2   2      570.88      632.28     22.94 o 
  -6   2   2      400.74      435.61     24.03 o 
  -5   2   2      261.30      247.76     11.51 o 
  -4   2   2       25.07       19.98      5.69 o 
  -3   2   2     2471.31     2370.86     28.00 o 
  -2   2   2    22568.12    24017.93    201.14 o 
  -1   2   2     1281.05     1707.22     30.00 o 
   0   2   2     2613.92     2586.38     53.19 o 
   1   2   2     1787.29     2160.12     34.16 o 
   2   2   2     5199.62     5209.56     60.35 o 
   3   2   2       67.02       47.02      6.20 o 
   4   2   2      554.06      505.82     16.76 o 
   5   2   2      110.29       88.22      8.89 o 
   6   2   2      162.79      173.75     15.72 o 
   7   2   2       43.32       77.16     18.40 o 
   8   2   2       45.21       77.53     37.57 o 
  -9   3   2        5.70       -7.16     16.14 o 
  -8   3   2        6.70       25.90     15.22 o 
  -7   3   2      338.40      356.68     18.48 o 
  -6   3   2       44.10       36.45      9.55 o 
  -5   3   2      729.27      751.52     21.91 o 
  -4   3   2      247.28      263.54     11.82 o 
  -3   3   2      348.60      409.56     10.07 o 
  -2   3   2      406.39      429.62      8.90 o 
  -1   3   2     4368.76     4741.73     66.20 o 
   0   3   2      291.48      315.23     10.90 o 
   1   3   2      448.75      499.59     11.87 o 
   2   3   2        4.17        6.46      4.08 o 
   3   3   2      106.09      147.47      8.84 o 
   4   3   2       65.15       57.59      7.66 o 
   5   3   2        0.30       -2.31      6.59 o 
   6   3   2       70.88       77.22     12.86 o 
   7   3   2        5.92      -19.77     19.77 o 
   8   3   2        1.85        9.22     15.86 o 
  -9   4   2       16.37       10.23     23.66 o 
  -8   4   2      251.35      342.98     29.35 o 
  -7   4   2      343.78      348.91     16.32 o 
  -6   4   2      346.31      334.57     22.19 o 
  -5   4   2     1824.62     1659.18     42.91 o 
  -4   4   2     3082.83     2923.21     38.22 o 
  -3   4   2       11.27       17.36      3.77 o 
  -2   4   2      172.70      130.52      5.39 o 
  -1   4   2     1469.65     1411.21     21.91 o 
   0   4   2     9625.49    10327.00     81.13 o 
   1   4   2     2764.04     2610.62     33.97 o 
   2   4   2     1852.20     1689.51     28.81 o 
   3   4   2     1741.57     1579.55     27.32 o 
   4   4   2      271.88      252.62     15.20 o 
   5   4   2      165.92      181.85     17.55 o 
   6   4   2       59.80       63.68     12.71 o 
   7   4   2        6.67       25.46     16.03 o 
   8   4   2      106.84      164.92     27.34 o 
  -9   5   2        2.83        1.28     22.60 o 
  -8   5   2       16.90       18.44     23.56 o 
  -7   5   2      180.21      195.97     13.42 o 
  -6   5   2        3.69       -2.61      8.26 o 
  -5   5   2     1214.22     1297.45     38.45 o 
  -4   5   2      295.18      275.84      9.60 o 
  -3   5   2     1323.98     1379.52     29.86 o 
  -2   5   2      112.25      130.13      6.44 o 
  -1   5   2      166.31      203.02      6.82 o 
   0   5   2      176.09      259.82      8.33 o 
   1   5   2      961.15      917.69     17.47 o 
   2   5   2      256.40      316.20     10.43 o 
   3   5   2       75.17       79.28      6.67 o 
   4   5   2      152.03      191.46     15.69 o 
   5   5   2       59.47       91.47     29.26 o 
   6   5   2        3.70       12.06     12.23 o 
   7   5   2        0.37        1.28     10.87 o 
   8   5   2        4.62       -7.38     16.27 o 
  -9   6   2        5.59       36.77     26.54 o 
  -8   6   2       46.94       33.68     23.56 o 
  -7   6   2       17.69        9.39      9.28 o 
  -6   6   2     1824.39     1771.28     35.55 o 
  -5   6   2      986.85      978.31     28.24 o 
  -4   6   2     1946.25     1947.20     28.05 o 
  -3   6   2     4791.07     4616.50     45.65 o 
  -2   6   2     2681.88     2751.94     29.46 o 
  -1   6   2     4155.58     4136.65     39.02 o 
   0   6   2      530.84      810.13     13.51 o 
   1   6   2     7511.58     7589.35     82.37 o 
   2   6   2      681.43      586.01     13.99 o 
   3   6   2      573.31      534.73     17.08 o 
   4   6   2      588.45      521.39     24.47 o 
   5   6   2       99.83      138.85     16.98 o 
   6   6   2      461.61      541.09     30.58 o 
   7   6   2       98.65      113.42     42.08 o 
   8   6   2      118.98      148.63     27.20 o 
  -9   7   2       19.45       38.16     27.18 o 
  -8   7   2       43.29       41.14     17.78 o 
  -7   7   2       27.42       31.53     11.53 o 
  -6   7   2       13.86        6.00      7.69 o 
  -5   7   2       38.26       39.74      7.94 o 
  -4   7   2       15.89       12.71      5.53 o 
  -3   7   2     2993.03     3148.14     33.28 o 
  -2   7   2     1425.66     1320.13     18.70 o 
  -1   7   2     1217.84     1265.54     17.95 o 
   0   7   2     1575.52     1593.72     20.40 o 
   1   7   2       77.39       92.48      6.15 o 
   2   7   2     1393.64     1576.42     25.51 o 
   3   7   2      627.04      604.48     22.67 o 
   4   7   2       30.14       45.97     22.33 o 
   5   7   2      168.77      176.10     18.99 o 
   6   7   2      162.29      207.90     22.50 o 
   7   7   2        6.09       21.38     15.49 o 
   8   7   2       38.61       11.71     18.70 o 
  -8   8   2      100.62      104.87     29.31 o 
  -7   8   2       89.80      121.62     16.91 o 
  -6   8   2      389.90      452.38     22.92 o 
  -5   8   2      146.81      131.18     10.72 o 
  -4   8   2     4164.35     4061.04     51.55 o 
  -3   8   2     3453.74     3512.77     46.12 o 
  -2   8   2     4098.21     4020.76     40.75 o 
  -1   8   2     7987.49     7842.86     79.28 o 
   0   8   2     2734.15     2761.83     38.51 o 
   1   8   2       28.44       43.06      5.26 o 
   2   8   2       67.69       39.58      7.67 o 
   3   8   2       10.42       12.40      8.19 o 
   4   8   2      756.60      703.94     29.46 o 
   5   8   2      129.61      124.41     17.44 o 
   6   8   2      318.79      322.66     61.34 o 
   7   8   2      103.48      179.34     23.78 o 
   8   8   2       38.67       14.31     18.39 o 
  -8   9   2       99.84      133.77     24.67 o 
  -7   9   2       98.92       59.02     23.43 o 
  -6   9   2      119.03      145.44     15.70 o 
  -5   9   2      101.91       91.67     12.39 o 
  -4   9   2       25.30       19.95      5.98 o 
  -3   9   2       75.86       74.74      4.99 o 
  -2   9   2      708.81      816.13     15.23 o 
  -1   9   2      974.11     1000.48     18.99 o 
   0   9   2      607.82      686.13     14.64 o 
   1   9   2     1953.46     2274.99     31.30 o 
   2   9   2      877.20      868.30     18.44 o 
   3   9   2     1029.75     1082.00     35.31 o 
   4   9   2       55.41       64.71     13.32 o 
   5   9   2      168.04      156.95     19.10 o 
   6   9   2       34.66       43.50     26.59 o 
   7   9   2        9.00        7.52     14.27 o 
   8   9   2        0.41       -8.78     17.09 o 
  -8  10   2       83.20      105.79     35.81 o 
  -7  10   2      189.02      203.29     20.08 o 
  -6  10   2      246.41      260.89     52.02 o 
  -5  10   2      295.16      318.08     19.44 o 
  -4  10   2      659.73      637.01     23.28 o 
  -3  10   2      231.93      235.33     12.07 o 
  -2  10   2      957.50      970.81     18.02 o 
  -1  10   2     1487.86     1305.60     53.17 o 
   0  10   2      234.44      162.34      7.68 o 
   1  10   2     1789.32     1519.54     28.15 o 
   2  10   2     1516.40     1353.40     25.11 o 
   3  10   2      848.66      789.82     30.59 o 
   4  10   2      837.12      840.04     33.82 o 
   5  10   2      445.76      473.69     29.74 o 
   6  10   2      203.75      261.75     29.52 o 
   7  10   2       69.20       64.18     17.74 o 
   8  10   2       10.10       24.60     17.62 o 
  -8  11   2       34.33       31.87     17.66 o 
  -7  11   2       68.93       62.52     14.18 o 
  -6  11   2      399.46      347.42     22.04 o 
  -5  11   2       86.09       76.70     12.85 o 
  -4  11   2      356.33      360.67     18.92 o 
  -3  11   2       38.06       36.68      7.43 o 
  -2  11   2     1274.35     1299.02     21.13 o 
  -1  11   2     2721.81     2851.99     34.81 o 
   0  11   2      111.82      172.08      8.24 o 
   1  11   2     6321.75     6352.94     68.39 o 
   2  11   2      161.33      149.98      9.14 o 
   3  11   2      285.74      261.47     20.42 o 
   4  11   2      496.66      513.41     28.26 o 
   5  11   2        1.42       -3.11     10.68 o 
   6  11   2        1.61       -2.53     11.78 o 
   7  11   2       24.69       53.24     18.87 o 
   8  11   2        1.12       16.44     19.09 o 
  -8  12   2       70.45      128.64     64.75 o 
  -7  12   2       90.02      110.71     15.57 o 
  -6  12   2      176.93      169.66     17.91 o 
  -5  12   2      694.61      686.63     27.25 o 
  -4  12   2        3.59        1.57      7.87 o 
  -3  12   2      842.25      688.23     20.38 o 
  -2  12   2      401.64      308.07     11.45 o 
  -1  12   2       55.21       79.23      6.81 o 
   0  12   2     3522.15     3589.93     40.23 o 
   1  12   2     1249.34     1126.99     22.72 o 
   2  12   2     1249.51     1197.26     26.96 o 
   3  12   2     1186.95     1147.87     80.21 o 
   4  12   2      524.29      505.37     49.30 o 
   5  12   2      177.02      175.86     49.51 o 
   6  12   2       52.36       50.54     16.94 o 
   7  12   2       22.65       47.86     18.63 o 
  -8  13   2       40.66       45.77     20.03 o 
  -7  13   2       14.63        0.45     10.95 o 
  -6  13   2        9.64        7.00     10.13 o 
  -5  13   2       57.88       58.87     13.43 o 
  -4  13   2        1.67       -0.14      8.37 o 
  -3  13   2     1399.96     1458.79     30.57 o 
  -2  13   2      951.03      968.65     19.34 o 
  -1  13   2      870.32      734.44     16.58 o 
   0  13   2       12.04       16.42      5.13 o 
   1  13   2      346.75      321.30     13.23 o 
   2  13   2      270.37      253.09     16.26 o 
   3  13   2      690.17      647.91     38.21 o 
   4  13   2      103.96       83.67     17.60 o 
   5  13   2      208.30      207.50     23.51 o 
   6  13   2       25.07       54.15     17.98 o 
   7  13   2       50.32       59.49     34.69 o 
  -8  14   2       60.54       63.44     25.79 o 
  -7  14   2       38.06       35.28     14.61 o 
  -6  14   2       21.61        8.31     11.08 o 
  -5  14   2      255.97      241.11     21.83 o 
  -4  14   2      182.41      203.98     27.00 o 
  -3  14   2      129.38      115.60     11.08 o 
  -2  14   2      379.21      396.57     22.16 o 
  -1  14   2      471.71      395.02     18.28 o 
   0  14   2     1514.92     1486.01     24.39 o 
   1  14   2      196.43      149.79     10.38 o 
   2  14   2     2000.91     1932.31     43.06 o 
   3  14   2      635.60      663.93     32.36 o 
   4  14   2       65.55       90.18     18.04 o 
   5  14   2      134.33      169.06     45.88 o 
   6  14   2       57.88       54.90     18.85 o 
   7  14   2       36.61       62.50     21.49 o 
  -7  15   2        4.14        5.05     13.79 o 
  -6  15   2        1.13       -8.58     13.03 o 
  -5  15   2      518.76      531.49     30.26 o 
  -4  15   2       38.76       55.17     15.79 o 
  -3  15   2     1373.59     1344.95     36.81 o 
  -2  15   2      335.63      342.08     19.36 o 
  -1  15   2      476.35      542.17     28.91 o 
   0  15   2     1740.96     1648.65     31.04 o 
   1  15   2       34.26       37.70      8.67 o 
   2  15   2        9.50       35.96     11.72 o 
   3  15   2      467.29      488.78     52.33 o 
   4  15   2       14.56       -8.01     13.54 o 
   5  15   2      527.09      541.04     35.05 o 
   6  15   2       54.28       90.14     26.33 o 
   7  15   2       13.90       43.71     20.19 o 
  -7  16   2       17.55       10.62     26.46 o 
  -6  16   2       55.53       70.11     15.54 o 
  -5  16   2        3.22       -5.90     10.02 o 
  -4  16   2      176.01      181.11     17.10 o 
  -3  16   2      276.68      322.04     16.88 o 
  -2  16   2      634.01      718.59     21.92 o 
  -1  16   2      738.87      699.58     17.91 o 
   0  16   2      156.49      138.67     11.16 o 
   1  16   2      995.54      988.05     24.26 o 
   2  16   2      146.53      160.81     15.81 o 
   3  16   2      260.84      215.83     23.18 o 
   4  16   2      438.93      406.36     48.34 o 
   5  16   2      267.88      294.81     29.36 o 
   6  16   2      223.27      226.74     28.79 o 
   7  16   2       98.26       87.94     23.05 o 
  -7  17   2       55.80       42.51     20.80 o 
  -6  17   2       47.61       44.11     17.72 o 
  -5  17   2       32.09       27.27     12.54 o 
  -4  17   2      363.01      434.61     24.00 o 
  -3  17   2      155.77      139.72     13.15 o 
  -2  17   2      580.52      641.18     26.21 o 
  -1  17   2      823.49      764.74     26.51 o 
   0  17   2      226.53      246.94     13.95 o 
   1  17   2      735.28      661.70     56.81 o 
   2  17   2      208.28      235.40     18.87 o 
   3  17   2      170.08      191.67     22.90 o 
   4  17   2      117.20      106.74     21.20 o 
   5  17   2       22.72       35.00     17.39 o 
   6  17   2      110.31      131.32     30.16 o 
   7  17   2       33.36       79.13     27.45 o 
  -7  18   2       13.92       36.43     35.01 o 
  -6  18   2       45.55       57.72     14.53 o 
  -5  18   2       34.08       21.96     12.56 o 
  -4  18   2      460.33      495.06     25.73 o 
  -3  18   2      127.22      114.64     13.33 o 
  -2  18   2      465.97      431.94     23.47 o 
  -1  18   2      840.52      850.45     24.17 o 
   0  18   2      479.84      529.36     19.67 o 
   1  18   2      186.27      133.50     18.23 o 
   2  18   2       40.00       38.34     11.85 o 
   3  18   2       35.79       26.16     15.01 o 
   4  18   2      246.42      256.23     27.55 o 
   5  18   2      135.99      176.74     26.81 o 
   6  18   2      160.11      113.41     30.75 o 
  -6  19   2      105.27      155.26     21.41 o 
  -5  19   2       44.94       43.10     16.56 o 
  -4  19   2       98.49      124.77     16.95 o 
  -3  19   2        8.81        8.21      6.83 o 
  -2  19   2      102.68      116.74     24.28 o 
  -1  19   2      111.09      128.96     15.32 o 
   0  19   2       73.73       85.38     13.75 o 
   1  19   2      715.62      776.29     39.85 o 
   2  19   2      493.02      441.12     34.21 o 
   3  19   2      190.53      153.89     25.63 o 
   4  19   2      533.45      557.25     37.91 o 
   5  19   2       19.22       15.24     29.84 o 
   6  19   2       44.60       21.57     19.98 o 
  -6  20   2       81.97      126.36     21.08 o 
  -5  20   2       85.05       94.06     15.77 o 
  -4  20   2      102.91       89.34     16.00 o 
  -3  20   2       86.20      108.42     22.26 o 
  -2  20   2      240.05      286.60     21.34 o 
  -1  20   2       10.18        3.08      9.96 o 
   0  20   2       93.67       77.34     11.52 o 
   1  20   2      193.94      176.52     20.60 o 
   2  20   2      434.46      474.67     27.02 o 
   3  20   2      451.87      394.51     32.41 o 
   4  20   2       58.72       64.43     20.88 o 
   5  20   2       46.50       46.11     21.65 o 
   6  20   2       28.19       50.81     20.15 o 
  -6  21   2       58.18       59.88     18.69 o 
  -5  21   2      142.32      154.14     21.35 o 
  -4  21   2      118.29       99.66     30.17 o 
  -3  21   2      102.66      129.30     17.93 o 
  -2  21   2       43.07       40.01     16.79 o 
  -1  21   2      198.36      227.78     19.77 o 
   0  21   2      206.69      170.31     28.77 o 
   1  21   2       88.50      114.68     16.60 o 
   2  21   2      151.21      155.24     33.73 o 
   3  21   2      112.22      119.58     41.83 o 
   4  21   2      102.18       91.33     23.05 o 
   5  21   2      122.80      167.32     30.41 o 
  -5  22   2      133.72      122.48     28.48 o 
  -4  22   2       34.80       68.98     53.83 o 
  -3  22   2       42.87       18.21     15.06 o 
  -2  22   2       26.16        3.78      9.67 o 
  -1  22   2       11.75       13.28      9.76 o 
   0  22   2      415.88      369.24     30.91 o 
   1  22   2      185.05      130.70     20.34 o 
   2  22   2      190.74      220.19     31.93 o 
   3  22   2      128.28      121.22     31.98 o 
   4  22   2       92.32       87.70     23.38 o 
   5  22   2       26.31        7.28     29.68 o 
  -5  23   2       41.69       84.06     26.04 o 
  -4  23   2       50.46       26.48     20.64 o 
  -3  23   2      277.07      252.24     24.54 o 
  -2  23   2      250.03      235.77     22.36 o 
  -1  23   2       68.59       90.97     16.19 o 
   0  23   2      160.46      194.04     25.97 o 
   1  23   2       14.34       35.11     13.13 o 
   2  23   2       97.26      116.97     19.14 o 
   3  23   2      101.19       60.37     20.87 o 
   4  23   2       45.50       11.88     18.84 o 
  -4  24   2       26.00       28.98     22.90 o 
  -3  24   2      100.49      101.52     34.43 o 
  -2  24   2      189.80      209.56     22.50 o 
  -1  24   2      154.12      173.43     26.63 o 
   0  24   2       89.91       40.72     18.83 o 
   1  24   2        4.76        2.68     11.68 o 
   2  24   2      111.42       72.34     17.48 o 
   3  24   2        8.35       21.47     19.66 o 
   4  24   2       51.76       46.46     40.98 o 
  -4  25   2       42.46       67.91     34.75 o 
  -3  25   2       62.44       75.23     19.01 o 
  -2  25   2       81.23       99.96     19.25 o 
  -1  25   2       77.77      114.08     24.87 o 
   0  25   2      143.84      134.73     25.61 o 
   1  25   2      119.87       90.07     35.33 o 
   2  25   2       87.03       72.51     17.86 o 
   3  25   2      114.38      164.21     28.36 o 
  -3  26   2       22.99       19.53     16.14 o 
  -2  26   2       23.97       31.57     24.89 o 
  -1  26   2       75.30       66.63     21.79 o 
   0  26   2       33.21       22.18     17.62 o 
   1  26   2        2.76        5.60     17.55 o 
   2  26   2       36.85        5.12     18.57 o 
   3  26   2        0.48        8.51     27.34 o 
  -2  27   2       64.48       90.51     23.82 o 
  -1  27   2      181.01      158.17     28.34 o 
   0  27   2       65.25       83.05     23.61 o 
   1  27   2      219.60      218.71     30.78 o 
   2  27   2       98.28       89.66     20.04 o 
  -1  28   2        0.81       14.81     18.76 o 
   0  28   2       43.37       55.90     22.48 o 
  -9   1   3      199.76      213.26     40.88 o 
  -8   1   3       57.04       54.68     17.98 o 
  -7   1   3      423.14      405.01     28.38 o 
  -6   1   3      617.69      669.52     18.16 o 
  -5   1   3      808.38      734.28     16.77 o 
  -4   1   3      835.63      894.14     15.26 o 
  -3   1   3     3098.60     2929.27     35.58 o 
  -2   1   3     1457.82     1571.57     29.88 o 
  -1   1   3     7413.79     7468.99     69.23 o 
   0   1   3      340.30      315.42     12.58 o 
   1   1   3     6560.18     6647.09     89.19 o 
   2   1   3       11.08       28.39      5.64 o 
   3   1   3     3057.54     2940.02     38.54 o 
   4   1   3       87.27       82.43      8.04 o 
   5   1   3      996.90      958.63     23.65 o 
   6   1   3        7.94       16.13     12.58 o 
   7   1   3       84.85      104.32     26.75 o 
   8   1   3        4.66       27.20     18.38 o 
  -9   2   3       22.95       -1.92     16.08 o 
  -8   2   3       85.70      117.45     21.66 o 
  -7   2   3       22.99       33.36     14.57 o 
  -6   2   3       21.20       10.74      5.55 o 
  -5   2   3      366.45      324.23     10.75 o 
  -4   2   3      724.98      801.89     16.11 o 
  -3   2   3      499.11      516.72     11.27 o 
  -2   2   3        0.45        2.57      2.44 o 
  -1   2   3     1868.34     2266.18     27.32 o 
   0   2   3       69.03       85.61      7.66 o 
   1   2   3     3311.27     3762.96     46.23 o 
   2   2   3       20.86       30.60      7.46 o 
   3   2   3        4.62       -0.19      4.57 o 
   4   2   3      225.67      200.19     13.26 o 
   5   2   3       21.56       19.72      8.59 o 
   6   2   3       75.19       75.68     13.17 o 
   7   2   3       55.19       43.37     16.92 o 
   8   2   3        9.97       10.04     21.05 o 
  -9   3   3      123.78      102.34     26.06 o 
  -8   3   3      105.45      108.46     21.11 o 
  -7   3   3      528.29      484.79     42.57 o 
  -6   3   3       27.88       31.48      8.10 o 
  -5   3   3     1252.35     1169.38     21.76 o 
  -4   3   3      129.22      115.76      7.11 o 
  -3   3   3     1170.52     1062.82     22.92 o 
  -2   3   3      301.26      422.79     10.98 o 
  -1   3   3     5858.90     5651.42     54.95 o 
   0   3   3        4.42       14.36      4.02 o 
   1   3   3     5236.29     4873.73     57.09 o 
   2   3   3     1442.25     1471.96     25.74 o 
   3   3   3     2203.39     1814.98     35.86 o 
   4   3   3       16.90        4.97      5.50 o 
   5   3   3      357.36      368.86     19.35 o 
   6   3   3       32.26       19.48     10.93 o 
   7   3   3      275.44      332.82     30.63 o 
   8   3   3       15.22        6.35     16.75 o 
  -9   4   3        0.54       -3.52     24.62 o 
  -8   4   3        7.04       -9.76     13.36 o 
  -7   4   3       54.36       46.29     17.43 o 
  -6   4   3       16.75        4.92      6.64 o 
  -5   4   3      350.99      354.26     12.42 o 
  -4   4   3      357.28      382.20     11.39 o 
  -3   4   3       28.22       29.75      4.33 o 
  -2   4   3     2122.17     2286.52     22.71 o 
  -1   4   3     2601.85     2714.94     27.76 o 
   0   4   3      508.28      637.86     13.32 o 
   1   4   3     2226.37     2439.28     34.32 o 
   2   4   3      258.84      259.29     10.79 o 
   3   4   3      220.10      226.93     11.37 o 
   4   4   3       15.15       25.25      6.49 o 
   5   4   3      101.29       83.43     14.35 o 
   6   4   3       91.77       77.57     13.30 o 
   7   4   3        1.36       -2.23     13.82 o 
   8   4   3       27.90       27.59     18.38 o 
  -9   5   3       90.69       82.92     32.61 o 
  -8   5   3       15.72       18.65     23.98 o 
  -7   5   3      955.94     1004.13     33.66 o 
  -6   5   3      182.36      185.46     12.71 o 
  -5   5   3     1817.34     1816.28     51.91 o 
  -4   5   3        1.93        1.67      3.73 o 
  -3   5   3     2663.93     2604.77     29.78 o 
  -2   5   3     3181.33     3168.47     29.31 o 
  -1   5   3       33.16       16.56      3.66 o 
   0   5   3      718.80      645.80     14.47 o 
   1   5   3     3230.42     2725.16     41.80 o 
   2   5   3      103.70      167.44      9.87 o 
   3   5   3     1595.61     1396.34     34.61 o 
   4   5   3      277.58      275.00     19.44 o 
   5   5   3      496.68      448.94     26.06 o 
   6   5   3      344.01      349.87     22.05 o 
   7   5   3      241.11      241.05     27.86 o 
   8   5   3       98.99      101.99     24.18 o 
  -9   6   3        0.03       28.56     28.99 o 
  -8   6   3        7.46       11.72     21.85 o 
  -7   6   3      142.79      109.76     19.67 o 
  -6   6   3        0.72        6.75      7.40 o 
  -5   6   3      653.78      657.21     19.51 o 
  -4   6   3      528.65      523.23     13.20 o 
  -3   6   3       16.72       31.71      8.23 o 
  -2   6   3     3658.58     3782.43     33.96 o 
  -1   6   3      467.30      559.80     15.20 o 
   0   6   3       97.10      127.72      6.46 o 
   1   6   3      636.32      573.60     15.23 o 
   2   6   3      183.09      216.24     10.85 o 
   3   6   3     1153.20     1125.55     38.62 o 
   4   6   3       61.35       33.65     21.90 o 
   5   6   3      126.60      110.57     24.83 o 
   6   6   3      102.47       93.12     17.83 o 
   7   6   3       27.19       32.08     20.68 o 
   8   6   3        5.37       11.09     18.31 o 
  -9   7   3       40.22      -20.57     23.56 o 
  -8   7   3       31.61       31.47     16.68 o 
  -7   7   3       84.15      107.08     20.06 o 
  -6   7   3       54.25       65.64     13.51 o 
  -5   7   3     3054.91     3078.94     45.64 o 
  -4   7   3      299.85      297.92     10.29 o 
  -3   7   3     3239.69     3291.62     35.45 o 
  -2   7   3      599.89      710.92     15.48 o 
  -1   7   3     6442.97     6661.56     66.84 o 
   0   7   3      233.19      241.90      9.54 o 
   1   7   3      771.49      720.95     17.71 o 
   2   7   3      555.35      468.16     14.43 o 
   3   7   3      475.35      462.64     22.80 o 
   4   7   3      358.11      365.26     46.79 o 
   5   7   3      787.42      830.43     45.35 o 
   6   7   3      154.13      183.19     22.35 o 
   7   7   3      313.30      338.74     24.72 o 
   8   7   3       28.55       40.03     19.98 o 
  -8   8   3       21.12       45.94     25.31 o 
  -7   8   3        1.48      -12.28     12.28 o 
  -6   8   3       47.39       34.01     10.72 o 
  -5   8   3      152.35      147.07     11.74 o 
  -4   8   3      124.27      131.30     18.41 o 
  -3   8   3     2069.52     2127.69     26.45 o 
  -2   8   3       42.87       43.13      5.21 o 
  -1   8   3      761.79      845.18     19.54 o 
   0   8   3      712.17      680.83     15.51 o 
   1   8   3      292.21      296.52     12.11 o 
   2   8   3      340.42      318.60     12.21 o 
   3   8   3      222.08      194.20     16.84 o 
   4   8   3      291.10      316.82     55.37 o 
   5   8   3       53.15       35.96     12.96 o 
   6   8   3       60.15       30.18     14.36 o 
   7   8   3        9.98        7.25     19.40 o 
   8   8   3        8.10       39.48     20.35 o 
  -8   9   3       33.05        9.03     16.31 o 
  -7   9   3      210.72      278.69     28.04 o 
  -6   9   3      447.19      443.11     23.00 o 
  -5   9   3      345.87      385.95     20.40 o 
  -4   9   3       84.37       72.53     10.69 o 
  -3   9   3    10301.84    10339.54     81.03 o 
  -2   9   3      251.12      265.90      9.67 o 
  -1   9   3     2636.55     2416.15     33.42 o 
   0   9   3     1195.87     1406.12     22.54 o 
   1   9   3       13.68       23.09      6.01 o 
   2   9   3      988.96     1070.50     22.82 o 
   3   9   3     1227.94      987.19     34.07 o 
   4   9   3      908.00      722.53     31.60 o 
   5   9   3     1813.73     1775.68     53.87 o 
   6   9   3       57.25       51.84     22.38 o 
   7   9   3      307.98      310.03     41.94 o 
   8   9   3        0.35       -5.45     17.56 o 
  -8  10   3       43.55        0.68     15.17 o 
  -7  10   3        7.10        3.62     14.28 o 
  -6  10   3       67.63       69.98     13.35 o 
  -5  10   3        9.77       10.41      9.12 o 
  -4  10   3       53.35       45.59     14.82 o 
  -3  10   3      547.26      598.90     14.65 o 
  -2  10   3        5.97       22.53      5.03 o 
  -1  10   3     5550.45     5534.57     79.39 o 
   0  10   3      829.55      873.39     23.94 o 
   1  10   3      495.07      578.25     15.50 o 
   2  10   3     1795.96     1673.40     30.52 o 
   3  10   3      867.52      838.24     32.59 o 
   4  10   3      370.42      371.10     32.14 o 
   5  10   3        5.60       21.61     15.35 o 
   6  10   3       51.53       27.10     15.30 o 
   7  10   3       28.61       28.35     16.83 o 
   8  10   3        0.41      -12.71     14.39 o 
  -8  11   3       35.53       59.14     20.05 o 
  -7  11   3      241.38      250.73     27.24 o 
  -6  11   3       60.02       45.36     12.18 o 
  -5  11   3     1357.43     1272.39     35.83 o 
  -4  11   3      479.01      493.10     21.28 o 
  -3  11   3      191.49      137.30     12.47 o 
  -2  11   3      365.97      306.50     11.11 o 
  -1  11   3     3101.50     3179.87     41.88 o 
   0  11   3      602.93      654.23     15.10 o 
   1  11   3     3539.06     3471.06     45.07 o 
   2  11   3       78.34       64.96      9.66 o 
   3  11   3     2015.72     1995.35     60.49 o 
   4  11   3      405.62      393.54     37.41 o 
   5  11   3      621.91      649.47     33.91 o 
   6  11   3       94.56       96.60     19.85 o 
   7  11   3       87.54      115.68     23.77 o 
  -8  12   3       35.44       28.80     17.90 o 
  -7  12   3       12.81       34.44     15.99 o 
  -6  12   3       23.88       14.52     11.27 o 
  -5  12   3       23.65       13.66      9.71 o 
  -4  12   3       16.33       10.97      8.57 o 
  -3  12   3      215.62      229.13     13.07 o 
  -2  12   3      148.42      139.01      8.58 o 
  -1  12   3     2531.29     2530.20     32.83 o 
   0  12   3     1503.83     1455.06     23.40 o 
   1  12   3      955.95      919.87     37.09 o 
   2  12   3     1283.36     1220.79     39.09 o 
   3  12   3       49.22       57.80     13.70 o 
   4  12   3      102.95      114.17     19.19 o 
   5  12   3        2.10       12.62     13.74 o 
   6  12   3       14.09       15.98     18.17 o 
   7  12   3       55.32       78.35     25.63 o 
  -8  13   3       14.39       18.31     14.56 o 
  -7  13   3      242.24      205.44     26.61 o 
  -6  13   3        7.06       -5.95      9.98 o 
  -5  13   3       69.29       98.19     30.78 o 
  -4  13   3       86.67       58.27     11.45 o 
  -3  13   3      329.24      388.83     16.56 o 
  -2  13   3     1179.28     1153.71     21.73 o 
  -1  13   3     1560.91     1470.21     24.43 o 
   0  13   3     1935.80     1762.39     30.40 o 
   1  13   3    10087.77     9603.36    105.48 o 
   2  13   3      425.11      434.09     42.47 o 
   3  13   3     1997.63     1963.77     55.03 o 
   4  13   3       24.64        0.54     11.18 o 
   5  13   3       25.80       14.62     32.51 o 
   6  13   3        5.16       10.28     15.40 o 
   7  13   3       48.94       30.99     19.02 o 
  -8  14   3       15.48       14.11     15.06 o 
  -7  14   3       26.99       40.79     20.68 o 
  -6  14   3       41.49       30.74     12.36 o 
  -5  14   3      164.53      165.62     17.32 o 
  -4  14   3      109.21      120.74     14.28 o 
  -3  14   3      575.03      519.40     19.27 o 
  -2  14   3      511.27      564.56     15.84 o 
  -1  14   3      152.63      159.59      9.59 o 
   0  14   3      177.24      131.95      9.06 o 
   1  14   3       17.62        8.12      6.04 o 
   2  14   3      288.60      251.28     21.15 o 
   3  14   3      117.63      135.65     18.42 o 
   4  14   3      200.18      199.47     22.68 o 
   5  14   3      116.92      128.74     54.04 o 
   6  14   3       83.19      129.76     25.15 o 
   7  14   3        4.30      -14.05     16.77 o 
  -7  15   3       92.75       97.02     22.08 o 
  -6  15   3        3.21       -0.07     11.49 o 
  -5  15   3      228.09      254.81     27.78 o 
  -4  15   3      281.51      323.07     20.10 o 
  -3  15   3      342.96      341.52     16.84 o 
  -2  15   3      286.71      296.85     17.99 o 
  -1  15   3     2247.79     2205.36     32.59 o 
   0  15   3      448.23      469.98     14.92 o 
   1  15   3     1011.03     1027.37     33.17 o 
   2  15   3      183.99      194.47     20.29 o 
   3  15   3     1219.66     1160.56     89.10 o 
   4  15   3       14.24       32.70     14.79 o 
   5  15   3      319.88      240.88     27.15 o 
   6  15   3       38.28       41.33     17.88 o 
   7  15   3       78.04       91.31     23.98 o 
  -7  16   3       31.00       50.08     18.20 o 
  -6  16   3       16.64       43.55     14.28 o 
  -5  16   3      209.12      188.94     19.05 o 
  -4  16   3      593.43      661.64     27.82 o 
  -3  16   3       24.17        2.04      7.78 o 
  -2  16   3      744.04      712.83     26.53 o 
  -1  16   3        0.82       -1.98      5.76 o 
   0  16   3      733.44      728.32     21.37 o 
   1  16   3       11.57        6.48      9.05 o 
   2  16   3       52.08       51.97     14.56 o 
   3  16   3      686.51      717.09     42.58 o 
   4  16   3      115.91       94.04     19.52 o 
   5  16   3      101.07       74.31     23.72 o 
   6  16   3      114.70      110.64     34.16 o 
   7  16   3        0.37       -5.90     15.80 o 
  -7  17   3       30.54       39.42     17.86 o 
  -6  17   3       55.13       60.13     19.85 o 
  -5  17   3      314.28      346.54     23.84 o 
  -4  17   3      156.50      143.14     16.84 o 
  -3  17   3     1522.34     1546.69     34.86 o 
  -2  17   3      179.35      215.81     16.81 o 
  -1  17   3      905.28      850.28     23.74 o 
   0  17   3       28.84       38.11      8.52 o 
   1  17   3      471.20      451.47     24.75 o 
   2  17   3       67.03       53.05     16.24 o 
   3  17   3       79.00       90.56     18.79 o 
   4  17   3      294.38      301.84     29.21 o 
   5  17   3      363.38      436.96     34.93 o 
   6  17   3       36.20       81.05     22.87 o 
  -7  18   3       36.35       21.14     25.96 o 
  -6  18   3      149.32      171.40     21.06 o 
  -5  18   3        1.20        2.95     10.87 o 
  -4  18   3      248.60      247.40     20.09 o 
  -3  18   3       37.09       36.70      9.89 o 
  -2  18   3      602.52      631.10     21.72 o 
  -1  18   3        2.42       22.16      8.44 o 
   0  18   3      242.87      238.04     20.94 o 
   1  18   3      846.02      815.23     30.64 o 
   2  18   3      312.24      329.33     27.44 o 
   3  18   3       48.15       22.29     15.36 o 
   4  18   3      103.47      118.92     27.18 o 
   5  18   3       15.14       25.47     19.98 o 
   6  18   3       48.56       42.66     19.61 o 
  -6  19   3       22.45       19.96     13.77 o 
  -5  19   3      195.64      221.78     21.71 o 
  -4  19   3       31.16       53.67     12.00 o 
  -3  19   3      470.17      488.01     21.62 o 
  -2  19   3       10.01       16.65     10.56 o 
  -1  19   3      545.04      521.98     24.65 o 
   0  19   3       48.64       43.14      9.55 o 
   1  19   3      150.76      171.15     17.86 o 
   2  19   3       58.90       45.04     13.44 o 
   3  19   3      393.15      394.78     31.52 o 
   4  19   3       10.06       21.73     16.96 o 
   5  19   3      103.31      123.25     25.69 o 
   6  19   3       46.38       83.67     27.87 o 
  -6  20   3      140.12      153.32     54.68 o 
  -5  20   3        1.58        1.82     12.51 o 
  -4  20   3      156.21      167.38     16.67 o 
  -3  20   3       17.36        0.56     11.31 o 
  -2  20   3       83.94       79.10     14.47 o 
  -1  20   3      570.20      574.36     26.94 o 
   0  20   3      289.32      329.33     21.53 o 
   1  20   3       11.90       12.87     11.53 o 
   2  20   3      322.52      363.65     32.00 o 
   3  20   3       20.85       31.39     17.76 o 
   4  20   3      267.76      148.77     25.85 o 
   5  20   3       17.71       23.72     19.44 o 
  -6  21   3        5.16        8.53     15.10 o 
  -5  21   3      153.20      125.67     19.22 o 
  -4  21   3       38.53       44.65     14.54 o 
  -3  21   3       65.56       52.97     15.35 o 
  -2  21   3       54.02       39.84     12.76 o 
  -1  21   3       28.38       19.71     11.58 o 
   0  21   3       32.00       35.26     12.65 o 
   1  21   3      338.98      307.26     32.10 o 
   2  21   3       38.19       52.64     14.98 o 
   3  21   3      276.72      277.69     29.85 o 
   4  21   3       49.07       24.36     19.56 o 
   5  21   3       62.56       90.69     25.02 o 
  -5  22   3       22.09       28.15     20.12 o 
  -4  22   3      129.94      142.60     20.03 o 
  -3  22   3      137.40      174.92     20.46 o 
  -2  22   3      245.64      283.47     31.19 o 
  -1  22   3       46.26       59.98     14.13 o 
   0  22   3      344.87      358.72     23.40 o 
   1  22   3      102.92       93.21     16.75 o 
   2  22   3      267.95      266.78     23.51 o 
   3  22   3       55.90       16.35     19.42 o 
   4  22   3      156.58      204.04     30.18 o 
   5  22   3       92.84      123.55     27.62 o 
  -5  23   3       49.69       42.10     17.36 o 
  -4  23   3        3.85       16.67     16.34 o 
  -3  23   3       48.73       48.84     14.81 o 
  -2  23   3       23.97       42.57     14.05 o 
  -1  23   3      201.18      204.62     31.28 o 
   0  23   3       63.92       61.08     19.90 o 
   1  23   3      191.50      282.48     23.70 o 
   2  23   3       76.05       83.09     17.47 o 
   3  23   3       23.82       19.91     18.59 o 
   4  23   3       86.00      104.90     26.70 o 
  -4  24   3      122.44      171.65     19.61 o 
  -3  24   3       73.84       64.27     16.24 o 
  -2  24   3      244.16      271.13     25.37 o 
  -1  24   3       15.35       25.66     17.60 o 
   0  24   3      152.65      147.23     25.64 o 
   1  24   3       23.04       24.26     14.09 o 
   2  24   3      225.67      285.86     26.80 o 
   3  24   3       96.34       83.47     29.26 o 
   4  24   3      160.76      186.03     31.32 o 
  -4  25   3       36.81       40.34     18.25 o 
  -3  25   3      117.56      144.65     18.34 o 
  -2  25   3        0.24       16.75     14.28 o 
  -1  25   3      110.60       46.77     20.57 o 
   0  25   3       30.89       30.96     23.02 o 
   1  25   3       17.05       22.63     20.62 o 
   2  25   3       85.98       75.25     18.46 o 
   3  25   3       40.29       36.67     21.70 o 
  -3  26   3       22.59       31.20     17.85 o 
  -2  26   3      132.01      155.28     27.43 o 
  -1  26   3       45.45       17.17     19.76 o 
   0  26   3      318.34      336.95     48.60 o 
   1  26   3       57.24       58.25     22.55 o 
   2  26   3      220.02      229.77     25.20 o 
  -2  27   3       58.32       58.86     23.21 o 
  -1  27   3       38.46       21.94     41.57 o 
   0  27   3       23.29       41.33     20.70 o 
   1  27   3       25.97       39.24     36.88 o 
  -9   0   4      118.62      127.05     34.32 o 
  -8   0   4       76.60       81.96     28.67 o 
  -7   0   4      495.73      521.84     45.09 o 
  -6   0   4        7.91        7.25      9.96 o 
  -5   0   4     8373.93     7708.87    116.48 o 
  -4   0   4      173.60      193.41     10.59 o 
  -3   0   4      979.45      837.09     25.17 o 
  -2   0   4      374.24      348.13     27.87 o 
  -1   0   4      342.75      547.29     18.91 o 
   0   0   4     1701.57     1912.88     34.07 o 
   1   0   4      774.27      625.10     19.63 o 
   2   0   4        0.19       21.06      7.17 o 
   3   0   4     5837.75     5647.66    153.48 o 
   4   0   4      368.50      345.48     19.94 o 
   5   0   4     2068.84     2018.53     51.90 o 
   6   0   4      329.50      324.44     40.50 o 
   7   0   4       22.97       70.56     28.88 o 
   8   0   4       13.58       -3.62     24.83 o 
  -9   1   4        4.00       12.57     16.50 o 
  -8   1   4        5.01        4.78     14.36 o 
  -7   1   4        0.50        2.90     12.55 o 
  -6   1   4      120.52      119.67     12.95 o 
  -5   1   4        0.11       -4.32      4.32 o 
  -4   1   4      434.43      442.91     11.44 o 
  -3   1   4      869.10      867.58     18.26 o 
  -2   1   4       78.68       62.19      6.97 o 
  -1   1   4     4045.81     4442.57     47.74 o 
   0   1   4     1078.05     1184.04     21.00 o 
   1   1   4      796.63      831.59     18.91 o 
   2   1   4      665.97      785.01     17.22 o 
   3   1   4       20.78       18.15      5.88 o 
   4   1   4      146.04      161.91     10.79 o 
   5   1   4      148.35      143.25     11.84 o 
   6   1   4        2.76        4.50     12.43 o 
   7   1   4        1.91       10.02     15.95 o 
   8   1   4       15.06       16.54     18.99 o 
  -9   2   4      192.72      194.02     27.88 o 
  -8   2   4        4.62       12.32     14.33 o 
  -7   2   4     1194.29     1187.89     45.90 o 
  -6   2   4       89.19       91.77     12.13 o 
  -5   2   4      773.58      739.06     15.49 o 
  -4   2   4       24.88       24.49      4.86 o 
  -3   2   4     7165.21     6955.02     83.73 o 
  -2   2   4       43.38       52.24      5.83 o 
  -1   2   4     6087.39     5941.66     59.93 o 
   0   2   4      337.01      342.95     11.56 o 
   1   2   4     7479.85     7307.34    110.31 o 
   2   2   4        3.27       -2.50      4.96 o 
   3   2   4     3723.41     3382.24     50.03 o 
   4   2   4        9.36       10.05      5.91 o 
   5   2   4      652.06      650.92     38.99 o 
   6   2   4        2.11        9.51     13.69 o 
   7   2   4      216.69      257.42     29.73 o 
   8   2   4        0.25       -3.99     18.88 o 
  -9   3   4        3.73       14.39     23.45 o 
  -8   3   4       45.45       42.11     17.34 o 
  -7   3   4       37.64       33.88     11.32 o 
  -6   3   4        4.17       -2.59      8.60 o 
  -5   3   4      117.71      114.35      8.36 o 
  -4   3   4       80.48      113.26      7.18 o 
  -3   3   4      604.90      574.66     12.25 o 
  -2   3   4      154.14      159.39      8.09 o 
  -1   3   4      906.81     1005.80     18.16 o 
   0   3   4     1296.74     1387.34     30.40 o 
   1   3   4     1617.10     1348.74     59.42 o 
   2   3   4     1189.26     1296.19     25.80 o 
   3   3   4       13.33        2.54      5.14 o 
   4   3   4       11.33        2.53      5.74 o 
   5   3   4      378.25      339.75     19.99 o 
   6   3   4       73.41       74.98     14.62 o 
   7   3   4       48.49       76.88     20.81 o 
   8   3   4       16.74       14.13     19.83 o 
  -9   4   4      298.47      233.74     42.63 o 
  -8   4   4       22.33       13.36     15.70 o 
  -7   4   4      398.59      455.05     24.00 o 
  -6   4   4      426.25      360.09     19.82 o 
  -5   4   4     1010.88     1015.50     20.27 o 
  -4   4   4     1193.72     1193.49     20.30 o 
  -3   4   4     3547.80     3300.25     35.60 o 
  -2   4   4     1057.93     1046.37     20.34 o 
  -1   4   4    22812.09    22955.18    194.97 o 
   0   4   4      948.92     1156.58     35.23 o 
   1   4   4     5556.83     4998.96     78.02 o 
   2   4   4      974.13     1119.36     31.05 o 
   3   4   4       68.51       45.54      7.57 o 
   4   4   4       23.01       15.06      9.38 o 
   5   4   4      262.13      285.33     19.33 o 
   6   4   4       89.68      116.17     16.04 o 
   7   4   4      599.60      685.79     42.57 o 
   8   4   4        0.08        2.63     18.62 o 
  -9   5   4        0.35       22.17     27.29 o 
  -8   5   4        3.53       19.51     22.92 o 
  -7   5   4       28.40       25.19     11.00 o 
  -6   5   4      210.21      234.58     16.90 o 
  -5   5   4        5.13        0.06      5.80 o 
  -4   5   4      355.04      374.09     11.63 o 
  -3   5   4       14.20       16.29      4.37 o 
  -2   5   4       26.24       26.22      4.17 o 
  -1   5   4      552.72      653.20     17.15 o 
   0   5   4      287.21      413.96     12.09 o 
   1   5   4     1220.25     1236.12     25.49 o 
   2   5   4      881.62      965.43     22.29 o 
   3   5   4      370.01      369.71     15.17 o 
   4   5   4      176.68      208.30     18.22 o 
   5   5   4        5.06       -4.61     10.09 o 
   6   5   4       52.93       53.16     13.35 o 
   7   5   4       21.51       14.55     21.16 o 
   8   5   4       13.12        4.21     21.00 o 
  -9   6   4      126.88       99.98     34.64 o 
  -8   6   4       17.31       35.28     26.54 o 
  -7   6   4      478.03      475.36     32.01 o 
  -6   6   4        0.12       -7.46      7.46 o 
  -5   6   4     1490.63     1430.62     31.75 o 
  -4   6   4      510.04      483.20     13.02 o 
  -3   6   4     4081.14     3708.14     39.42 o 
  -2   6   4      531.66      566.10     11.21 o 
  -1   6   4     2434.30     1898.76     27.32 o 
   0   6   4      375.93      389.32     12.16 o 
   1   6   4     1907.74     1590.23     28.83 o 
   2   6   4       18.45       11.22      5.18 o 
   3   6   4      636.85      518.10     17.25 o 
   4   6   4        1.89       -0.14     22.49 o 
   5   6   4     1229.53     1200.34     42.79 o 
   6   6   4       17.74        6.37     17.96 o 
   7   6   4      663.45      624.36     41.22 o 
   8   6   4        7.32        1.60     17.62 o 
  -9   7   4       32.95       44.98     29.84 o 
  -8   7   4        6.58       27.77     16.92 o 
  -7   7   4       95.72       85.46     18.77 o 
  -6   7   4       81.24       73.63     16.19 o 
  -5   7   4       31.92       35.72      7.74 o 
  -4   7   4      844.21      842.63     17.39 o 
  -3   7   4     1018.90      930.09     16.81 o 
  -2   7   4      252.13      287.82      8.56 o 
  -1   7   4      175.62      205.15      9.29 o 
   0   7   4      279.19      305.72      9.96 o 
   1   7   4     5170.43     5767.50     70.89 o 
   2   7   4      572.83      545.65     36.01 o 
   3   7   4      636.68      623.67     19.04 o 
   4   7   4      805.18      714.41     31.88 o 
   5   7   4      385.53      411.45     28.09 o 
   6   7   4       30.11        0.76     13.69 o 
   7   7   4       96.48       61.90     16.21 o 
   8   7   4       14.16        8.77     18.79 o 
  -8   8   4        5.51      -10.78     14.82 o 
  -7   8   4      701.56      771.76     39.98 o 
  -6   8   4       30.71       40.19     13.71 o 
  -5   8   4     2468.77     2368.97     46.75 o 
  -4   8   4      140.71      150.30      8.41 o 
  -3   8   4     2069.79     1896.49     23.36 o 
  -2   8   4     3345.15     3479.06     42.64 o 
  -1   8   4      495.73      292.69     10.02 o 
   0   8   4     1066.45     1228.21     20.01 o 
   1   8   4     1523.78     1156.71     25.14 o 
   2   8   4     2621.47     2672.02     42.06 o 
   3   8   4     7123.36     7059.31    238.48 o 
   4   8   4       46.22       56.77     12.96 o 
   5   8   4     2238.54     2275.88    152.42 o 
   6   8   4       12.20       22.00     13.93 o 
   7   8   4      279.23      327.98     47.18 o 
  -8   9   4       56.13       64.47     20.91 o 
  -7   9   4        2.24        9.81     15.40 o 
  -6   9   4      282.03      243.61     23.90 o 
  -5   9   4        0.36       -8.18      8.18 o 
  -4   9   4      278.81      283.35     16.27 o 
  -3   9   4      542.84      593.11     25.30 o 
  -2   9   4     3657.75     3537.57     44.13 o 
  -1   9   4     1852.21     2056.03     27.63 o 
   0   9   4     1074.67     1117.05     19.57 o 
   1   9   4        1.63        6.69      7.20 o 
   2   9   4        8.95        3.88      5.11 o 
   3   9   4      171.64      171.79     20.73 o 
   4   9   4       66.45       56.93     13.79 o 
   5   9   4       29.50        8.77     12.21 o 
   6   9   4      318.46      319.78     29.35 o 
   7   9   4        3.37       -7.92     15.64 o 
  -8  10   4        0.28      -14.61     14.61 o 
  -7  10   4      662.50      687.72     39.65 o 
  -6  10   4        7.23       -3.92     23.87 o 
  -5  10   4     1603.65     1576.59     38.99 o 
  -4  10   4        2.14        1.81      7.67 o 
  -3  10   4     1658.66     1562.47     27.52 o 
  -2  10   4       96.08       85.17      7.18 o 
  -1  10   4      504.13      416.09     12.52 o 
   0  10   4       50.53       59.04      7.07 o 
   1  10   4     1507.36     1427.66     29.37 o 
   2  10   4       45.04       63.16      8.21 o 
   3  10   4     2694.93     2439.96    150.82 o 
   4  10   4      141.33      132.57     18.52 o 
   5  10   4     1495.03     1558.25     64.91 o 
   6  10   4        1.29        2.30     14.49 o 
   7  10   4      288.30      276.11     30.63 o 
  -8  11   4       69.32       80.31     20.99 o 
  -7  11   4        3.03        8.59     13.99 o 
  -6  11   4        1.66       17.59     12.74 o 
  -5  11   4      200.43      204.94     17.03 o 
  -4  11   4      131.36      132.93     13.52 o 
  -3  11   4     1187.54     1191.62     21.85 o 
  -2  11   4     1032.09      984.06     19.41 o 
  -1  11   4      135.86      132.95      8.35 o 
   0  11   4     5989.92     5839.79     58.73 o 
   1  11   4     2406.28     2329.09     40.57 o 
   2  11   4      704.50      594.78     18.88 o 
   3  11   4      978.65      924.09     36.29 o 
   4  11   4       23.88       24.36     15.72 o 
   5  11   4       24.42        0.02     13.23 o 
   6  11   4       18.98       37.83     21.26 o 
   7  11   4       49.02       48.19     19.80 o 
  -8  12   4        8.32        3.78     24.41 o 
  -7  12   4      393.55      333.28     30.60 o 
  -6  12   4        0.58       -2.42     13.75 o 
  -5  12   4      706.67      691.09     27.50 o 
  -4  12   4        0.20        8.19     10.58 o 
  -3  12   4      932.79      940.45     34.75 o 
  -2  12   4       64.57       65.91      8.13 o 
  -1  12   4     4461.96     4311.79     54.17 o 
   0  12   4       33.36       74.59      7.38 o 
   1  12   4     5262.00     5390.98     72.33 o 
   2  12   4      166.31      152.31     17.77 o 
   3  12   4     1317.55     1274.25     43.45 o 
   4  12   4       74.88       92.27     17.37 o 
   5  12   4      437.80      385.26     62.57 o 
   6  12   4       42.30       20.81     15.36 o 
   7  12   4      110.91      140.24     25.91 o 
  -8  13   4       56.38       73.17     25.42 o 
  -7  13   4       28.74        5.56     15.61 o 
  -6  13   4      146.83      132.25     21.51 o 
  -5  13   4      516.83      465.82     23.95 o 
  -4  13   4      171.23      186.83     21.95 o 
  -3  13   4      289.37      300.30     15.13 o 
  -2  13   4     1241.99     1162.03     22.48 o 
  -1  13   4      242.81      258.02     21.94 o 
   0  13   4      322.20      267.32     13.16 o 
   1  13   4      160.72      210.90     12.17 o 
   2  13   4     1640.28     1679.14     48.60 o 
   3  13   4      143.12      134.10     19.07 o 
   4  13   4      378.00      349.84     27.69 o 
   5  13   4        8.89      -12.07     12.07 o 
   6  13   4       22.34       19.12     17.22 o 
   7  13   4       27.40       18.97     26.43 o 
  -8  14   4        2.18       -2.34     16.50 o 
  -7  14   4      138.67      115.61     36.98 o 
  -6  14   4       43.85       46.19     16.67 o 
  -5  14   4      550.47      556.13     26.55 o 
  -4  14   4      151.85      145.72     15.16 o 
  -3  14   4     3084.29     2946.80     46.81 o 
  -2  14   4        3.58        4.19      5.69 o 
  -1  14   4     5668.18     5790.41     69.07 o 
   0  14   4        8.55       -5.28      5.28 o 
   1  14   4     4245.00     4112.10     54.89 o 
   2  14   4       58.42       49.25     34.16 o 
   3  14   4      819.84      813.44     37.12 o 
   4  14   4        4.80       -4.33     13.32 o 
   5  14   4       22.18       34.55     16.26 o 
   6  14   4        8.51        1.15     17.07 o 
   7  14   4       74.57       60.79     42.53 o 
  -7  15   4       25.66      -11.66     14.60 o 
  -6  15   4      369.28      389.45     47.11 o 
  -5  15   4        7.05       -5.78      9.71 o 
  -4  15   4     1038.27      974.44     27.99 o 
  -3  15   4       16.06       26.45      8.72 o 
  -2  15   4      193.09      201.58     13.96 o 
  -1  15   4       26.24       25.47     10.40 o 
   0  15   4      950.67      973.75     21.58 o 
   1  15   4       67.73       79.32      9.66 o 
   2  15   4      770.44      775.26     36.07 o 
   3  15   4      224.51      174.85     21.91 o 
   4  15   4      675.06      741.75     63.79 o 
   5  15   4       16.01        8.73     15.11 o 
   6  15   4       83.48       60.63     25.79 o 
  -7  16   4      111.39      171.69     32.35 o 
  -6  16   4        0.04       -8.78     13.12 o 
  -5  16   4      448.59      472.72     32.08 o 
  -4  16   4       31.18       29.41      9.76 o 
  -3  16   4     2446.68     2439.92     48.35 o 
  -2  16   4      217.04      263.09     15.18 o 
  -1  16   4     3574.38     3045.97     65.60 o 
   0  16   4      176.28      153.81     12.44 o 
   1  16   4      866.96      873.20     30.12 o 
   2  16   4        0.10        0.47     13.01 o 
   3  16   4      153.02      189.06     35.49 o 
   4  16   4       15.11       13.23     14.57 o 
   5  16   4      209.97      235.91     29.02 o 
   6  16   4        4.06        3.99     16.92 o 
  -7  17   4       11.19       15.69     17.40 o 
  -6  17   4       99.91      136.87     23.77 o 
  -5  17   4        0.54        0.05     11.78 o 
  -4  17   4      294.41      330.65     28.74 o 
  -3  17   4      124.32      134.96     13.44 o 
  -2  17   4      686.42      674.34     31.82 o 
  -1  17   4       38.85       39.38      8.55 o 
   0  17   4      921.03      898.70     25.18 o 
   1  17   4      533.65      537.23     32.35 o 
   2  17   4      890.37      888.77     39.58 o 
   3  17   4      226.77      228.46     25.61 o 
   4  17   4      158.00      153.50     27.13 o 
   5  17   4        0.01       -3.01     14.99 o 
   6  17   4       86.60       85.29     24.07 o 
  -7  18   4       75.02       91.85     23.10 o 
  -6  18   4        9.45       19.25     18.07 o 
  -5  18   4      646.51      686.19     35.12 o 
  -4  18   4        0.11       -0.06      8.80 o 
  -3  18   4      682.96      675.24     24.25 o 
  -2  18   4        8.33       -2.45      7.82 o 
  -1  18   4      692.28      656.75     22.26 o 
   0  18   4      227.38      291.90     16.50 o 
   1  18   4      862.96      877.26     31.88 o 
   2  18   4       34.16       -9.89     12.90 o 
   3  18   4      865.36      874.73     78.34 o 
   4  18   4        0.78       21.52     28.14 o 
   5  18   4      327.32      326.97     32.99 o 
   6  18   4        1.05       -2.33     22.44 o 
  -6  19   4      101.58      105.09     22.98 o 
  -5  19   4       15.20       14.81     13.82 o 
  -4  19   4      428.81      484.09     25.15 o 
  -3  19   4       30.31       58.62     11.62 o 
  -2  19   4     1373.53     1405.86     39.97 o 
  -1  19   4      113.62      101.60     15.90 o 
   0  19   4      576.20      633.42     22.51 o 
   1  19   4      277.44      276.82     20.78 o 
   2  19   4      170.29      171.94     23.16 o 
   3  19   4        9.71      -13.06     13.06 o 
   4  19   4      177.42      183.11     40.88 o 
   5  19   4        7.87      -10.39     16.54 o 
  -6  20   4        4.62        3.82     16.39 o 
  -5  20   4      213.92      211.54     22.23 o 
  -4  20   4       52.54       47.92     12.73 o 
  -3  20   4      449.22      443.49     25.94 o 
  -2  20   4       54.39       62.80     13.86 o 
  -1  20   4       97.58      115.62     15.40 o 
   0  20   4        1.52       -7.14     10.34 o 
   1  20   4      332.58      323.02     24.64 o 
   2  20   4       27.90       35.90     16.54 o 
   3  20   4      721.17      642.78     39.59 o 
   4  20   4        1.04        2.15     18.03 o 
   5  20   4      174.31      185.44     30.30 o 
  -6  21   4      188.51      178.11     27.46 o 
  -5  21   4        5.39       -4.69     16.73 o 
  -4  21   4      377.65      411.28     27.28 o 
  -3  21   4       18.61        3.73     11.06 o 
  -2  21   4      516.74      605.31     29.62 o 
  -1  21   4      129.94      172.41     26.67 o 
   0  21   4      709.96      731.60     37.43 o 
   1  21   4       31.53       26.99     12.85 o 
   2  21   4      154.82      181.67     25.42 o 
   3  21   4       16.04       -1.91     15.45 o 
   4  21   4      187.55      242.35     71.41 o 
   5  21   4       39.11       32.13     21.44 o 
  -5  22   4       93.42      129.41     45.51 o 
  -4  22   4       37.28       50.55     16.10 o 
  -3  22   4       16.72        6.92     12.45 o 
  -2  22   4       44.28       39.89     13.65 o 
  -1  22   4      337.28      304.98     36.85 o 
   0  22   4       20.99       18.09     12.95 o 
   1  22   4      329.17      341.84     24.93 o 
   2  22   4       29.98       16.70     16.69 o 
   3  22   4       75.13       64.57     20.78 o 
   4  22   4       46.09       45.76     21.97 o 
  -5  23   4       27.36       39.01     26.86 o 
  -4  23   4      271.42      310.64     26.24 o 
  -3  23   4       11.00        9.44     13.02 o 
  -2  23   4      201.18      216.58     21.75 o 
  -1  23   4       19.32       17.82     16.92 o 
   0  23   4      121.83      107.90     23.21 o 
   1  23   4        1.91       11.43     13.26 o 
   2  23   4      479.81      459.12     35.32 o 
   3  23   4        0.26        2.54     16.46 o 
   4  23   4      212.45      274.01     32.89 o 
  -4  24   4        2.48       -2.15     13.71 o 
  -3  24   4      103.18      126.11     19.70 o 
  -2  24   4       11.22       19.20     13.43 o 
  -1  24   4      163.10      199.97     27.22 o 
   0  24   4        0.17       -4.17     14.62 o 
   1  24   4      227.11      205.86     22.29 o 
   2  24   4       36.49       45.35     18.85 o 
   3  24   4      104.05       85.19     23.07 o 
  -4  25   4      197.15      216.03     24.40 o 
  -3  25   4        8.57        1.09     13.05 o 
  -2  25   4      181.88      208.97     22.31 o 
  -1  25   4        0.12       25.99     18.63 o 
   0  25   4      242.96      223.45     29.45 o 
   1  25   4        1.23        6.26     14.09 o 
   2  25   4      253.48      224.29     29.99 o 
   3  25   4        0.23        6.67     18.91 o 
  -3  26   4      161.08      140.50     21.39 o 
  -2  26   4       19.32       23.17     18.57 o 
  -1  26   4       80.81       52.55     24.57 o 
   0  26   4       34.87       39.63     20.44 o 
   1  26   4       25.31       18.25     18.67 o 
   2  26   4       50.42       47.29     21.20 o 
  -2  27   4      221.77      218.38     30.62 o 
  -1  27   4        8.49       20.98     25.79 o 
   0  27   4      433.42      521.72     41.74 o 
   1  27   4        0.68       31.83     21.21 o 
  -9   1   5       48.92       58.36     20.65 o 
  -8   1   5        4.02       -3.44     13.53 o 
  -7   1   5      299.31      317.93     26.72 o 
  -6   1   5      175.47      177.22     12.86 o 
  -5   1   5      948.23      883.04     27.08 o 
  -4   1   5     2510.41     2658.08     28.68 o 
  -3   1   5     1404.35     1199.39     22.95 o 
  -2   1   5     1009.84     1061.62     20.46 o 
  -1   1   5     7256.07     7115.49     72.22 o 
   0   1   5        2.36        7.63      3.77 o 
   1   1   5    12338.50    12495.25    114.86 o 
   2   1   5      279.71      240.71     10.95 o 
   3   1   5     8640.25     8668.97     90.75 o 
   4   1   5      307.27      325.82     15.12 o 
   5   1   5     2445.79     2512.84     52.65 o 
   6   1   5       35.25       45.59     31.12 o 
   7   1   5      300.31      365.78     40.93 o 
   8   1   5        0.94       13.02     20.38 o 
  -9   2   5        5.93        6.30     24.14 o 
  -8   2   5        1.24      -12.59     12.59 o 
  -7   2   5       43.44       35.03     14.91 o 
  -6   2   5      160.57      149.75     14.60 o 
  -5   2   5      241.04      232.75     12.82 o 
  -4   2   5       69.85       56.96      6.50 o 
  -3   2   5        0.41        1.50      4.61 o 
  -2   2   5     4510.44     4552.22     51.70 o 
  -1   2   5     7099.37     7803.91     77.84 o 
   0   2   5        2.15       14.34      5.08 o 
   1   2   5     4179.22     4408.66     57.39 o 
   2   2   5      162.35      155.22     10.76 o 
   3   2   5      114.00      117.24      9.89 o 
   4   2   5       94.61       96.35      9.98 o 
   5   2   5      301.49      346.34     21.24 o 
   6   2   5      205.27      245.12     27.23 o 
   7   2   5       48.96       35.35     20.30 o 
   8   2   5        5.71       19.42     20.57 o 
  -9   3   5      159.43      120.33     34.75 o 
  -8   3   5       41.89       25.03     16.37 o 
  -7   3   5      262.07      285.56     20.75 o 
  -6   3   5      135.87      135.81     14.69 o 
  -5   3   5      398.37      341.56     14.97 o 
  -4   3   5      297.51      325.79     10.82 o 
  -3   3   5     2509.32     2396.18     34.67 o 
  -2   3   5      530.30      477.95     13.92 o 
  -1   3   5     3801.99     3354.09     39.45 o 
   0   3   5     1799.51     1910.03     31.40 o 
   1   3   5     9091.80     9342.34    110.87 o 
   2   3   5      230.65      239.68     12.53 o 
   3   3   5     5614.19     5106.31     69.28 o 
   4   3   5       48.74       56.87      8.49 o 
   5   3   5     1037.93     1029.03     33.16 o 
   6   3   5        9.86        7.28     10.88 o 
   7   3   5      402.45      464.68     38.01 o 
   8   3   5       26.64       16.16     32.77 o 
  -9   4   5        1.39       -5.12     24.62 o 
  -8   4   5        0.05      -11.19     14.81 o 
  -7   4   5       21.53       39.41     12.64 o 
  -6   4   5        0.88        3.30      8.54 o 
  -5   4   5      468.82      462.85     16.71 o 
  -4   4   5      127.91      139.11      7.95 o 
  -3   4   5     1646.36     1745.04     33.57 o 
  -2   4   5       84.57       91.85      6.24 o 
  -1   4   5      292.16      291.64     10.70 o 
   0   4   5     1277.84     1332.02     32.51 o 
   1   4   5     2010.57     2165.52     36.02 o 
   2   4   5        8.62        8.23      7.57 o 
   3   4   5        2.37        4.47      6.51 o 
   4   4   5       36.54       33.98      9.02 o 
   5   4   5       29.99        3.63     14.65 o 
   6   4   5        1.45        0.76     11.69 o 
   7   4   5        5.61       18.22     32.77 o 
  -9   5   5       60.00       77.81     31.76 o 
  -8   5   5      249.85      303.55     44.23 o 
  -7   5   5      332.63      353.06     22.30 o 
  -6   5   5       70.66       68.56     12.28 o 
  -5   5   5     1266.31     1318.84     27.78 o 
  -4   5   5      266.53      244.84      9.99 o 
  -3   5   5     6203.66     5821.76     55.71 o 
  -2   5   5      160.72      161.77      7.80 o 
  -1   5   5    18609.39    19496.86    190.93 o 
   0   5   5     1446.69     1313.84     32.67 o 
   1   5   5     6118.49     5843.84     72.57 o 
   2   5   5       33.98       39.66      7.27 o 
   3   5   5      476.25      442.62     19.67 o 
   4   5   5       24.57       14.56     10.85 o 
   5   5   5     1328.52     1484.04     49.07 o 
   6   5   5      122.30      139.40     17.84 o 
   7   5   5      777.15      779.88     66.30 o 
  -9   6   5        0.03        4.69     26.01 o 
  -8   6   5       53.68       30.55     24.73 o 
  -7   6   5        9.66       21.79     14.49 o 
  -6   6   5      459.63      441.70     42.60 o 
  -5   6   5      161.38      169.66     14.24 o 
  -4   6   5        0.49        8.82      5.94 o 
  -3   6   5     3089.48     3309.70     37.44 o 
  -2   6   5      315.70      374.06     14.29 o 
  -1   6   5     5496.42     6220.95     58.00 o 
   0   6   5      449.23      459.30     15.82 o 
   1   6   5       30.73       13.07      6.09 o 
   2   6   5     3342.65     3446.76     51.29 o 
   3   6   5      211.39      162.55     14.62 o 
   4   6   5      271.32      301.46     22.72 o 
   5   6   5      229.27      261.80     24.34 o 
   6   6   5        7.32       14.73     11.57 o 
   7   6   5        1.71        9.27     18.08 o 
  -9   7   5      118.66      158.81     39.01 o 
  -8   7   5       36.28       52.16     24.57 o 
  -7   7   5      342.35      381.74     30.22 o 
  -6   7   5      151.00      144.11     19.61 o 
  -5   7   5     3118.90     3053.58     54.57 o 
  -4   7   5       76.70       69.68      7.12 o 
  -3   7   5     5001.95     4676.77     43.55 o 
  -2   7   5      310.28      332.54     10.43 o 
  -1   7   5     1944.96     1627.64     23.51 o 
   0   7   5        6.13        0.23     11.99 o 
   1   7   5     1529.47     1283.84     27.79 o 
   2   7   5      295.97      274.23     16.75 o 
   3   7   5     2269.56     2204.56     60.08 o 
   4   7   5      279.80      325.82     25.69 o 
   5   7   5     1231.81     1205.59    136.11 o 
   6   7   5       33.98        4.45     14.81 o 
   7   7   5      406.77      396.41     29.31 o 
  -8   8   5       75.50       66.77     19.81 o 
  -7   8   5       82.81       90.67     23.50 o 
  -6   8   5      107.66      125.96     19.79 o 
  -5   8   5      551.64      512.99     49.88 o 
  -4   8   5      474.93      452.00     13.62 o 
  -3   8   5      620.12      688.73     13.96 o 
  -2   8   5      622.62      603.15     16.04 o 
  -1   8   5      638.85      816.94     25.31 o 
   0   8   5      533.94      545.30     15.74 o 
   1   8   5      808.30      857.19     22.61 o 
   2   8   5      224.80      208.54     19.33 o 
   3   8   5       88.79      113.82     15.98 o 
   4   8   5       64.93       95.66     16.81 o 
   5   8   5       89.03       62.21     17.18 o 
   6   8   5       35.60       -1.31     13.28 o 
   7   8   5      103.47      116.49     24.27 o 
  -8   9   5       35.73       24.32     27.45 o 
  -7   9   5     1039.18      979.09     46.15 o 
  -6   9   5      203.54      220.94     24.17 o 
  -5   9   5     1546.62     1510.10    117.72 o 
  -4   9   5      753.01      787.97     33.51 o 
  -3   9   5     2609.83     2612.09     30.02 o 
  -2   9   5        1.60        3.02      4.33 o 
  -1   9   5      800.88      619.73     16.11 o 
   0   9   5      160.18      140.49      9.57 o 
   1   9   5     1649.93     1411.38     30.26 o 
   2   9   5      215.56      168.60     11.73 o 
   3   9   5     3152.98     3054.08     68.06 o 
   4   9   5      568.84      499.02     29.55 o 
   5   9   5      876.17      833.68     38.82 o 
   6   9   5        7.51        1.05     14.47 o 
   7   9   5      375.11      368.87     28.64 o 
  -8  10   5        8.44       13.78     17.13 o 
  -7  10   5       71.18       60.18     18.00 o 
  -6  10   5      239.49      230.18     24.92 o 
  -5  10   5      232.11      235.00     23.32 o 
  -4  10   5      359.36      368.96     27.01 o 
  -3  10   5       82.19       97.06      8.03 o 
  -2  10   5     1427.20     1490.07     44.34 o 
  -1  10   5       24.41        9.54      6.71 o 
   0  10   5      432.37      385.22     12.88 o 
   1  10   5      655.02      690.83     21.33 o 
   2  10   5      200.24      223.27     21.54 o 
   3  10   5      776.91      763.97     33.01 o 
   4  10   5       27.03       15.76     11.80 o 
   5  10   5      319.14      346.72     48.34 o 
   6  10   5      357.54      288.57     29.63 o 
   7  10   5       75.82       49.03     20.76 o 
  -8  11   5        3.13       -7.87     17.59 o 
  -7  11   5      239.95      190.53     26.03 o 
  -6  11   5      418.41      420.00     43.54 o 
  -5  11   5     1398.51     1337.27     47.77 o 
  -4  11   5      627.10      579.50     22.98 o 
  -3  11   5     1126.11     1065.82     23.71 o 
  -2  11   5      243.99      290.21     13.31 o 
  -1  11   5     4467.95     4421.99     49.17 o 
   0  11   5      262.70      268.27     11.50 o 
   1  11   5     3106.42     3053.27     63.90 o 
   2  11   5      178.44      168.02     12.48 o 
   3  11   5     1200.78     1205.11     42.59 o 
   4  11   5       57.13       41.45     18.44 o 
   5  11   5     1448.42     1583.51     98.80 o 
   6  11   5        7.04       13.66     16.01 o 
   7  11   5      250.54      259.54     31.57 o 
  -8  12   5       24.33       14.37     17.76 o 
  -7  12   5      265.15      237.01     28.68 o 
  -6  12   5       51.70       33.23     16.43 o 
  -5  12   5        6.67       -4.25     11.83 o 
  -4  12   5     1518.08     1506.74     37.48 o 
  -3  12   5       88.04       84.50      8.24 o 
  -2  12   5      932.11      916.76     19.97 o 
  -1  12   5      585.80      606.62     17.94 o 
   0  12   5        9.26        0.58      4.64 o 
   1  12   5     1553.91     1519.09     33.82 o 
   2  12   5      750.55      720.15     32.25 o 
   3  12   5     1344.41     1371.63     57.29 o 
   4  12   5     1096.33     1107.88     44.11 o 
   5  12   5      388.58      336.54     30.33 o 
   6  12   5       93.91      109.37     28.88 o 
   7  12   5       15.12       -4.81     17.18 o 
  -8  13   5       53.42       36.49     24.41 o 
  -7  13   5       83.03      112.02     24.73 o 
  -6  13   5       34.10       11.90     20.57 o 
  -5  13   5      177.32      168.43     21.82 o 
  -4  13   5       12.88       17.85      7.55 o 
  -3  13   5     2003.51     1850.72     35.30 o 
  -2  13   5     1200.22     1168.78     23.31 o 
  -1  13   5     1532.79     1401.10     39.48 o 
   0  13   5     1652.73     1625.55     27.69 o 
   1  13   5     2092.69     2123.92     41.52 o 
   2  13   5       78.66       62.11     31.87 o 
   3  13   5     2120.21     1978.65     57.26 o 
   4  13   5      228.70      194.94     36.98 o 
   5  13   5      399.88      401.44     52.65 o 
   6  13   5        1.59       10.58     24.57 o 
   7  13   5      113.50      144.46     27.64 o 
  -8  14   5       30.90       54.46     21.26 o 
  -7  14   5       78.47       75.14     31.82 o 
  -6  14   5      151.20      178.92     63.36 o 
  -5  14   5      487.17      518.29     33.31 o 
  -4  14   5      211.92      177.73     14.03 o 
  -3  14   5      115.43      140.78     13.01 o 
  -2  14   5     1260.69     1226.73     24.49 o 
  -1  14   5      548.60      529.12     16.55 o 
   0  14   5     2183.00     2223.08     33.93 o 
   1  14   5      646.47      671.78     23.53 o 
   2  14   5     1522.45     1433.40     47.63 o 
   3  14   5      811.12      772.94     52.01 o 
   4  14   5      145.27      159.12     24.03 o 
   5  14   5      124.35      107.88     41.67 o 
   6  14   5       20.91       29.94     17.96 o 
  -7  15   5       93.99       79.76     21.49 o 
  -6  15   5       79.34       99.54     20.91 o 
  -5  15   5      131.94      136.66     21.13 o 
  -4  15   5       23.31       18.99      8.66 o 
  -3  15   5      739.26      743.63     50.21 o 
  -2  15   5      545.36      519.68     17.16 o 
  -1  15   5     3540.23     3450.38     50.67 o 
   0  15   5        3.39        1.79      6.10 o 
   1  15   5     3667.68     3510.94     58.94 o 
   2  15   5       34.09       17.85     13.53 o 
   3  15   5      936.37      959.35     41.86 o 
   4  15   5       43.63       35.55     16.12 o 
   5  15   5      125.57      134.72     23.84 o 
   6  15   5        4.50       17.27     18.12 o 
  -7  16   5        5.02       -3.78     16.05 o 
  -6  16   5      225.67      224.35     27.28 o 
  -5  16   5      226.78      260.42     26.67 o 
  -4  16   5      129.77      165.48     14.65 o 
  -3  16   5     1306.12     1263.72     30.88 o 
  -2  16   5      250.04      245.38     13.11 o 
  -1  16   5      439.68      461.23     16.73 o 
   0  16   5     3427.98     3306.63     44.89 o 
   1  16   5     1101.59     1081.29     43.17 o 
   2  16   5     1378.64     1441.94     49.53 o 
   3  16   5      143.16      109.34     28.83 o 
   4  16   5      140.48      144.65     23.32 o 
   5  16   5       25.92        1.25     16.15 o 
   6  16   5       17.28       30.81     37.89 o 
  -7  17   5      194.88      218.96     30.96 o 
  -6  17   5       40.48       30.51     16.72 o 
  -5  17   5      301.01      273.34     27.66 o 
  -4  17   5      371.32      326.91     18.84 o 
  -3  17   5      254.61      238.50     18.69 o 
  -2  17   5      230.46      182.12     14.24 o 
  -1  17   5     1851.53     1827.58     32.63 o 
   0  17   5       46.96       52.64     10.01 o 
   1  17   5     2308.36     2213.69     71.09 o 
   2  17   5      373.10      361.68     28.25 o 
   3  17   5      551.04      527.26     56.76 o 
   4  17   5      149.94      157.37     45.56 o 
   5  17   5       54.33       89.88     36.61 o 
   6  17   5       25.47       11.89     18.04 o 
  -7  18   5       13.07       23.93     17.78 o 
  -6  18   5       73.18       79.09     20.57 o 
  -5  18   5       90.84      100.37     19.97 o 
  -4  18   5      561.43      549.65     27.95 o 
  -3  18   5      837.28      825.33     26.79 o 
  -2  18   5     1421.38     1430.48     39.62 o 
  -1  18   5     2751.66     2653.89     54.17 o 
   0  18   5      484.75      582.86     33.00 o 
   1  18   5       55.92       82.88     19.34 o 
   2  18   5      708.69      660.75     36.55 o 
   3  18   5        0.27       -6.28     13.86 o 
   4  18   5      309.42      334.24     31.43 o 
   5  18   5        0.17      -12.53     16.71 o 
  -6  19   5        5.20       -5.40     16.65 o 
  -5  19   5      538.22      442.81     34.37 o 
  -4  19   5       49.62       24.93     16.06 o 
  -3  19   5     1005.66     1031.59     30.49 o 
  -2  19   5        4.82       -7.18     10.36 o 
  -1  19   5      193.04      190.55     17.56 o 
   0  19   5        1.36        1.11     10.97 o 
   1  19   5      121.23      150.54     17.79 o 
   2  19   5      113.28      101.75     62.51 o 
   3  19   5      218.39      244.18     40.93 o 
   4  19   5      182.83      201.27     27.73 o 
   5  19   5      130.52      146.36     27.00 o 
  -6  20   5      114.68      234.27     44.34 o 
  -5  20   5       92.43       39.81     18.83 o 
  -4  20   5      476.01      537.54     24.82 o 
  -3  20   5      399.55      401.36     21.12 o 
  -2  20   5      997.45     1004.30     36.06 o 
  -1  20   5      277.82      256.77     20.30 o 
   0  20   5      345.09      341.38     23.03 o 
   1  20   5      290.57      327.84     23.68 o 
   2  20   5        2.91        6.35     13.87 o 
   3  20   5       10.12       11.68     16.60 o 
   4  20   5      128.10      128.14     24.73 o 
   5  20   5        3.74       -8.08     17.61 o 
  -6  21   5        4.25       23.77     18.42 o 
  -5  21   5      360.33      357.80     33.44 o 
  -4  21   5        1.47       -2.11     10.30 o 
  -3  21   5      848.39      895.97     49.57 o 
  -2  21   5        6.91        7.37     11.09 o 
  -1  21   5      300.61      335.48     24.58 o 
   0  21   5      203.59      159.63     20.24 o 
   1  21   5        4.62       -8.08     11.41 o 
   2  21   5       21.86        1.95     20.25 o 
   3  21   5       33.59       19.41     23.98 o 
   4  21   5        0.18       16.02     17.97 o 
  -5  22   5      204.44      209.58     28.97 o 
  -4  22   5      297.90      254.55     23.50 o 
  -3  22   5       16.33       21.50     13.25 o 
  -2  22   5      112.22      137.82     18.11 o 
  -1  22   5        7.84       10.25     15.71 o 
   0  22   5      140.74      189.21     19.93 o 
   1  22   5       88.81       62.59     21.96 o 
   2  22   5      179.76      210.54     59.15 o 
   3  22   5      241.45      292.88     32.07 o 
   4  22   5      161.45      219.24     30.21 o 
  -5  23   5      102.01       42.74     26.11 o 
  -4  23   5       17.31       19.95     17.13 o 
  -3  23   5       53.45      106.10     17.77 o 
  -2  23   5       42.09       27.71     13.30 o 
  -1  23   5      112.89      115.97     23.34 o 
   0  23   5       77.52      107.82     22.68 o 
   1  23   5      108.96       92.74     17.87 o 
   2  23   5       16.47       21.21     16.25 o 
   3  23   5       13.52       20.08     18.15 o 
  -4  24   5      205.29      231.14     29.96 o 
  -3  24   5       50.06       56.77     20.76 o 
  -2  24   5      134.01      172.20     20.55 o 
  -1  24   5        0.31        1.92     16.17 o 
   0  24   5      137.50      176.51     27.38 o 
   1  24   5        6.73        3.55     14.11 o 
   2  24   5      394.05      366.27     87.29 o 
   3  24   5       73.34       73.30     42.37 o 
  -3  25   5       14.85       44.60     16.17 o 
  -2  25   5       90.67       71.64     31.23 o 
  -1  25   5       38.72       66.38     21.88 o 
   0  25   5        0.18        5.08     17.09 o 
   1  25   5      125.25      142.56     21.27 o 
   2  25   5       12.37       14.34     19.00 o 
  -2  26   5      188.21      219.91     30.18 o 
  -1  26   5       48.73       66.60     21.80 o 
   0  26   5      330.60      372.10    104.45 o 
   1  26   5       32.13       11.89     24.94 o 
  -9   0   6      142.96      107.65     35.81 o 
  -8   0   6        5.09      -11.83     19.51 o 
  -7   0   6       52.50       22.81     21.96 o 
  -6   0   6        9.32       -3.92     15.56 o 
  -5   0   6       80.07       90.99     13.79 o 
  -4   0   6      392.70      349.36     32.35 o 
  -3   0   6      129.11      108.50     12.50 o 
  -2   0   6       13.51       69.18     11.21 o 
  -1   0   6    16327.40    17115.10    219.95 o 
   0   0   6     1939.88     1914.38     38.94 o 
   1   0   6    10067.72    10255.56    140.63 o 
   2   0   6     6136.39     6097.00     97.22 o 
   3   0   6     2107.06     1948.61     48.83 o 
   4   0   6     1489.57     1531.18     45.68 o 
   5   0   6     1023.75     1015.93     41.15 o 
   6   0   6       75.00       35.60     27.50 o 
   7   0   6      185.29      203.36     42.85 o 
  -9   1   6        0.04      -16.36     16.36 o 
  -8   1   6       26.78        5.09     15.56 o 
  -7   1   6        2.12        5.58     15.19 o 
  -6   1   6       15.39        9.78      6.89 o 
  -5   1   6        0.83        1.62      6.92 o 
  -4   1   6        1.05       -2.94      6.74 o 
  -3   1   6        0.11        1.62      5.47 o 
  -2   1   6      284.19      255.96     11.62 o 
  -1   1   6       69.48       86.50     11.94 o 
   0   1   6     2813.71     3321.56     39.92 o 
   1   1   6      104.53      110.41      8.45 o 
   2   1   6        0.45       -6.61      6.61 o 
   3   1   6      235.21      265.89     13.73 o 
   4   1   6       59.68       49.29      9.59 o 
   5   1   6        2.33        5.52     10.10 o 
   6   1   6        0.62        9.05     16.46 o 
   7   1   6        1.35        4.82     17.87 o 
  -9   2   6       19.47       -0.98     19.52 o 
  -8   2   6       95.34       72.29     36.13 o 
  -7   2   6      252.59      254.26     30.81 o 
  -6   2   6       57.20       80.12     10.83 o 
  -5   2   6      179.46      156.74     13.90 o 
  -4   2   6       12.19       24.56      7.48 o 
  -3   2   6     2627.77     2478.34     46.22 o 
  -2   2   6      947.55      794.20     19.19 o 
  -1   2   6     1937.65     1829.51     27.32 o 
   0   2   6     2855.27     2701.79     41.20 o 
   1   2   6     5240.05     5464.81     70.15 o 
   2   2   6     3978.17     3997.46     50.76 o 
   3   2   6     3869.34     3680.56     50.71 o 
   4   2   6     1770.90     1803.76     43.84 o 
   5   2   6      984.78     1015.30     34.18 o 
   6   2   6      496.12      519.99     37.53 o 
   7   2   6      406.04      445.82     39.00 o 
  -9   3   6        0.12        0.96     23.98 o 
  -8   3   6        3.98        7.40     15.97 o 
  -7   3   6        5.18       -3.67     10.25 o 
  -6   3   6        0.27        7.56      9.29 o 
  -5   3   6       53.40       51.71      9.07 o 
  -4   3   6      175.58      220.50     11.95 o 
  -3   3   6     2690.84     2788.01     39.97 o 
  -2   3   6     1725.26     2012.83     31.77 o 
  -1   3   6     2685.96     2988.97     38.32 o 
   0   3   6      180.59      214.60     24.46 o 
   1   3   6      411.14      438.18     19.52 o 
   2   3   6      228.41      278.91     14.63 o 
   3   3   6        0.10        6.03      7.33 o 
   4   3   6       91.36       90.70     10.64 o 
   5   3   6       33.28       48.85     21.62 o 
   6   3   6       63.56       79.15     20.97 o 
   7   3   6        1.41       -7.62     16.00 o 
  -9   4   6       28.92       21.96     26.86 o 
  -8   4   6       49.37       19.72     26.01 o 
  -7   4   6       94.53      122.69     16.57 o 
  -6   4   6      170.75      165.82     16.20 o 
  -5   4   6     1765.61     1699.13     32.92 o 
  -4   4   6      246.56      203.11     14.12 o 
  -3   4   6     1639.06     1365.89     27.28 o 
  -2   4   6     1032.12      863.50     16.44 o 
  -1   4   6     1645.78     1630.29     26.59 o 
   0   4   6     2117.57     2090.77     35.85 o 
   1   4   6     2811.04     2894.94     45.65 o 
   2   4   6      576.81      572.49     26.42 o 
   3   4   6     3004.05     2909.44     49.57 o 
   4   4   6      801.24      843.09     29.61 o 
   5   4   6     1157.76     1192.21     53.90 o 
   6   4   6      305.64      343.85     25.02 o 
   7   4   6      145.20      138.25     34.91 o 
  -9   5   6        5.29       43.17     29.10 o 
  -8   5   6        6.48        1.39     23.98 o 
  -7   5   6        0.30        1.49     10.78 o 
  -6   5   6       42.00       45.44     11.38 o 
  -5   5   6      281.50      317.46     17.40 o 
  -4   5   6      112.79       98.99      9.38 o 
  -3   5   6     1850.70     1837.56     42.44 o 
  -2   5   6     1335.80     1636.11     24.01 o 
  -1   5   6     4645.60     5474.08     60.76 o 
   0   5   6     2986.15     3662.97    117.08 o 
   1   5   6     2004.16     2186.65     38.45 o 
   2   5   6      143.88      215.21     13.33 o 
   3   5   6       13.06       12.02      8.02 o 
   4   5   6       51.50       56.53     14.47 o 
   5   5   6        2.24       -5.40     10.36 o 
   6   5   6       30.69       25.77     13.12 o 
   7   5   6        6.06        3.93     18.46 o 
  -8   6   6       98.66      145.27     25.06 o 
  -7   6   6      314.27      346.66     29.97 o 
  -6   6   6      221.88      228.25     17.90 o 
  -5   6   6     1095.70     1055.91     34.70 o 
  -4   6   6     1257.76     1223.77     26.23 o 
  -3   6   6     2625.53     2478.32     33.02 o 
  -2   6   6      676.08      639.24     13.06 o 
  -1   6   6     3038.16     3011.10     40.54 o 
   0   6   6      492.98      431.67     20.55 o 
   1   6   6     1963.33     1881.56     75.37 o 
   2   6   6      291.66      253.23     14.26 o 
   3   6   6      676.31      763.46     24.13 o 
   4   6   6       67.89       47.43     13.79 o 
   5   6   6      314.60      264.28     25.25 o 
   6   6   6      343.40      378.56     26.04 o 
   7   6   6      162.64      180.36     29.04 o 
  -8   7   6       42.26       35.23     18.73 o 
  -7   7   6      294.30      292.29     28.70 o 
  -6   7   6       36.44       45.15     15.33 o 
  -5   7   6      202.71      195.59     15.70 o 
  -4   7   6       15.24        5.49      8.34 o 
  -3   7   6        9.32       21.69      6.51 o 
  -2   7   6      687.21      835.26     16.61 o 
  -1   7   6      586.68      716.76     18.45 o 
   0   7   6      706.00     1056.14     25.64 o 
   1   7   6      820.78      871.76     23.83 o 
   2   7   6      128.81      136.61     11.59 o 
   3   7   6      616.23      580.28     21.45 o 
   4   7   6       62.10       70.77     23.98 o 
   5   7   6       12.21       21.41     14.17 o 
   6   7   6        0.18       -3.21     11.82 o 
   7   7   6        0.49       12.49     18.17 o 
  -8   8   6       63.92       20.04     25.79 o 
  -7   8   6      197.68      207.10     64.48 o 
  -6   8   6      796.32      773.85     38.65 o 
  -5   8   6      978.90      880.01     51.69 o 
  -4   8   6     1136.54     1130.79     25.11 o 
  -3   8   6     2894.25     2844.61     32.07 o 
  -2   8   6     1990.41     2036.50     37.88 o 
  -1   8   6     1783.52     1570.58     28.31 o 
   0   8   6      364.90      263.50     14.07 o 
   1   8   6      183.49      107.32     10.72 o 
   2   8   6      230.19      193.40     13.25 o 
   3   8   6      325.34      341.38     23.89 o 
   4   8   6      844.67      879.02     37.42 o 
   5   8   6      411.92      350.02     43.11 o 
   6   8   6       58.85       92.66     20.51 o 
   7   8   6      214.11      237.64     25.18 o 
  -8   9   6       55.98       37.62     22.33 o 
  -7   9   6       83.43       33.53     17.97 o 
  -6   9   6        0.24        6.98     12.12 o 
  -5   9   6      812.71      753.72     35.50 o 
  -4   9   6       83.04       67.15     10.67 o 
  -3   9   6     1002.54      989.70     17.86 o 
  -2   9   6       27.76       11.32      5.18 o 
  -1   9   6      278.58      234.84     11.99 o 
   0   9   6      348.88      373.15     20.53 o 
   1   9   6      807.46      891.21     24.98 o 
   2   9   6        0.85        6.13      6.88 o 
   3   9   6      440.67      408.53     26.45 o 
   4   9   6       71.37       48.40     25.90 o 
   5   9   6      257.62      244.15     34.27 o 
   6   9   6       17.22       18.73     16.01 o 
   7   9   6       72.89       71.41     18.18 o 
  -8  10   6       16.76        6.16     34.32 o 
  -7  10   6      383.70      365.83     33.89 o 
  -6  10   6      129.76      133.37     25.85 o 
  -5  10   6      389.19      381.54     27.95 o 
  -4  10   6     1856.37     1764.58     61.07 o 
  -3  10   6      924.79      889.48     19.54 o 
  -2  10   6     1409.07     1285.57     23.13 o 
  -1  10   6     1955.04     1958.23     30.19 o 
   0  10   6      406.50      371.90     17.14 o 
   1  10   6     1578.12     1668.69     35.84 o 
   2  10   6      413.10      355.97     17.29 o 
   3  10   6      561.44      483.65     32.72 o 
   4  10   6        1.88       -0.59     11.97 o 
   5  10   6      284.83      275.48     27.92 o 
   6  10   6       22.44       32.30     18.30 o 
   7  10   6      180.44      207.17     24.81 o 
  -8  11   6       85.88       39.14     26.75 o 
  -7  11   6       61.39       90.78     21.06 o 
  -6  11   6      225.85      185.05     24.07 o 
  -5  11   6      155.44      151.48     21.69 o 
  -4  11   6      247.57      212.54     21.21 o 
  -3  11   6      741.14      718.40     18.18 o 
  -2  11   6      534.96      535.32     18.57 o 
  -1  11   6      359.14      367.18     13.59 o 
   0  11   6        3.29        4.99      6.70 o 
   1  11   6      106.70       81.01     10.67 o 
   2  11   6       74.92      121.07     21.42 o 
   3  11   6      448.37      433.73     28.56 o 
   4  11   6      151.01      121.00     19.94 o 
   5  11   6      451.36      347.23     30.77 o 
   6  11   6        0.63       -0.66     16.28 o 
  -8  12   6       11.02       43.69     21.44 o 
  -7  12   6      143.98      124.20     24.19 o 
  -6  12   6       33.22        7.19     13.52 o 
  -5  12   6      797.69      853.04     40.08 o 
  -4  12   6       32.20       28.78      9.91 o 
  -3  12   6      362.19      392.96     14.39 o 
  -2  12   6      625.04      579.89     21.92 o 
  -1  12   6      815.63      751.75     19.04 o 
   0  12   6     1341.44     1269.98     31.84 o 
   1  12   6     1417.61     1384.16     33.38 o 
   2  12   6      133.32      153.00     18.88 o 
   3  12   6      913.05      921.52     51.05 o 
   4  12   6       65.01       38.26     15.68 o 
   5  12   6      412.12      443.09     50.63 o 
   6  12   6       68.42       56.02     20.38 o 
  -8  13   6        1.79        6.45     17.00 o 
  -7  13   6      286.71      255.86     30.25 o 
  -6  13   6      166.87      151.19     23.97 o 
  -5  13   6      139.77      184.93     41.35 o 
  -4  13   6      179.41      181.19     16.44 o 
  -3  13   6      174.06      186.99     12.64 o 
  -2  13   6      183.81      205.03     13.58 o 
  -1  13   6      722.62      648.23     18.26 o 
   0  13   6      177.68      159.01     13.82 o 
   1  13   6      596.44      675.65     35.20 o 
   2  13   6      314.65      303.48     25.21 o 
   3  13   6      534.25      421.95     31.02 o 
   4  13   6       13.54       12.76     14.27 o 
   5  13   6      280.49      230.00     38.74 o 
   6  13   6        0.41      -10.98     16.48 o 
  -7  14   6       24.74       37.39     18.39 o 
  -6  14   6        0.93       -5.74     14.08 o 
  -5  14   6       92.22      165.02     27.61 o 
  -4  14   6      356.93      350.88     21.06 o 
  -3  14   6      971.31      888.84     26.41 o 
  -2  14   6      195.04      215.94     12.20 o 
  -1  14   6      410.88      444.93     16.21 o 
   0  14   6      668.82      690.89     34.69 o 
   1  14   6      979.60     1006.02     29.85 o 
   2  14   6      464.26      424.76     52.07 o 
   3  14   6     1518.64     1514.73     53.28 o 
   4  14   6      307.89      328.34     29.39 o 
   5  14   6      248.73      231.36     29.03 o 
   6  14   6       43.92       15.65     18.36 o 
  -7  15   6       71.48       79.64     21.48 o 
  -6  15   6        1.38      -16.63     26.49 o 
  -5  15   6      686.28      616.00     36.42 o 
  -4  15   6      638.72      536.49     31.92 o 
  -3  15   6      421.59      395.07     18.62 o 
  -2  15   6      491.23      482.27     17.03 o 
  -1  15   6      616.69      650.60     19.65 o 
   0  15   6      843.97      888.86     25.04 o 
   1  15   6     1961.30     1773.17     53.93 o 
   2  15   6      133.38      128.47     23.98 o 
   3  15   6      713.55      694.43     37.26 o 
   4  15   6        0.68        7.78     14.79 o 
   5  15   6        1.79       -7.79     15.06 o 
   6  15   6        0.93       14.53     19.16 o 
  -7  16   6      128.52      187.91     29.37 o 
  -6  16   6       68.42       48.82     18.89 o 
  -5  16   6       35.26       35.71     16.80 o 
  -4  16   6        4.78        7.95     10.94 o 
  -3  16   6       32.84       38.68      9.55 o 
  -2  16   6      465.31      451.52     18.27 o 
  -1  16   6     1545.80     1418.86     28.56 o 
   0  16   6       12.49        9.69      7.64 o 
   1  16   6     1550.23     1424.85     79.73 o 
   2  16   6      585.39      616.34     35.67 o 
   3  16   6      146.72      172.48     24.54 o 
   4  16   6      125.80       94.16     21.30 o 
   5  16   6        8.07       -5.87     15.07 o 
  -7  17   6       49.21       33.70     19.39 o 
  -6  17   6      138.73      175.97     26.44 o 
  -5  17   6       55.16       65.47     18.54 o 
  -4  17   6       61.35       76.59     14.40 o 
  -3  17   6      823.07      764.27     32.92 o 
  -2  17   6      203.30      163.12     13.91 o 
  -1  17   6     1384.62     1273.53     31.20 o 
   0  17   6      600.79      572.08     23.63 o 
   1  17   6      550.68      543.14     32.83 o 
   2  17   6        1.42       -3.95     13.18 o 
   3  17   6       30.63       33.84     17.29 o 
   4  17   6       80.39       28.61     23.61 o 
   5  17   6       32.67       21.59     24.03 o 
  -6  18   6      184.42      207.22     28.22 o 
  -5  18   6      208.48      212.61     26.84 o 
  -4  18   6      103.24      104.67     16.77 o 
  -3  18   6      302.56      290.04     18.90 o 
  -2  18   6       77.06       76.52     13.95 o 
  -1  18   6      433.28      416.96     19.77 o 
   0  18   6       64.81       62.92     11.38 o 
   1  18   6      120.15      116.58     20.27 o 
   2  18   6      151.35      160.65     25.05 o 
   3  18   6        1.27       16.43     16.13 o 
   4  18   6      144.51      162.57     30.32 o 
   5  18   6       14.95       -0.01     17.36 o 
  -6  19   6       40.53       45.96     20.61 o 
  -5  19   6      129.02      139.60     24.24 o 
  -4  19   6      307.15      294.74     22.82 o 
  -3  19   6      727.83      670.68     26.01 o 
  -2  19   6       18.62       42.63     11.16 o 
  -1  19   6     1325.81     1227.33     38.72 o 
   0  19   6      494.56      417.71     24.98 o 
   1  19   6       64.86       70.40     18.47 o 
   2  19   6       55.15       44.69     39.92 o 
   3  19   6       13.84       -4.51     16.83 o 
   4  19   6      144.22      100.63     23.45 o 
   5  19   6       15.13        0.98     17.81 o 
  -6  20   6       14.49        5.97     17.82 o 
  -5  20   6      113.07       98.48     23.24 o 
  -4  20   6      153.39      163.95     19.66 o 
  -3  20   6      720.47      693.60     26.69 o 
  -2  20   6      485.99      515.02     27.06 o 
  -1  20   6       34.88       30.43     14.52 o 
   0  20   6       10.00       -3.26     11.06 o 
   1  20   6       19.70       -9.05     12.24 o 
   2  20   6      114.39       49.46     18.58 o 
   3  20   6       52.62       80.90     21.90 o 
   4  20   6        4.93      -16.06     16.06 o 
  -5  21   6      303.45      276.19     31.08 o 
  -4  21   6       58.49       50.43     15.56 o 
  -3  21   6      275.61      291.73     23.34 o 
  -2  21   6       61.55       91.62     15.94 o 
  -1  21   6       11.86       23.98     12.59 o 
   0  21   6       53.60       47.00     14.18 o 
   1  21   6      200.74      215.68     33.09 o 
   2  21   6       10.33       -6.06     14.62 o 
   3  21   6       94.83       95.55     22.94 o 
   4  21   6        0.78        9.46     17.67 o 
  -5  22   6      175.68      156.68     25.88 o 
  -4  22   6      100.97      117.93     23.19 o 
  -3  22   6       27.45       39.10     14.16 o 
  -2  22   6      234.57      194.11     20.79 o 
  -1  22   6       30.29       36.12     17.94 o 
   0  22   6       57.99       73.06     16.09 o 
   1  22   6        7.23       23.57     16.43 o 
   2  22   6       83.92       65.70     24.03 o 
   3  22   6        0.74        6.21     16.88 o 
  -4  23   6       18.31       -2.93     16.26 o 
  -3  23   6       29.61       20.71     13.63 o 
  -2  23   6      151.25      166.76     24.06 o 
  -1  23   6       18.68       24.44     17.72 o 
   0  23   6      162.19      167.98     24.17 o 
   1  23   6       36.14       69.20     21.59 o 
   2  23   6       53.49       72.78     36.45 o 
   3  23   6      169.27      140.57     26.27 o 
  -4  24   6        7.49       16.20     23.45 o 
  -3  24   6        2.19       12.20     15.90 o 
  -2  24   6       25.68       18.29     14.05 o 
  -1  24   6        1.82      -13.78     13.78 o 
   0  24   6       30.04       42.19     22.38 o 
   1  24   6       39.63       62.67     20.30 o 
   2  24   6       39.77       42.63     23.72 o 
  -3  25   6       51.28       65.69     21.03 o 
  -2  25   6       59.84       85.07     53.13 o 
  -1  25   6       98.48      131.54     36.56 o 
   0  25   6      206.91      235.35     81.54 o 
   1  25   6       82.98      108.20     24.72 o 
  -1  26   6       18.61        4.65     27.34 o 
   0  26   6       25.60       20.37     20.23 o 
  -9   1   7       18.23       19.78     20.08 o 
  -8   1   7      258.12      311.24     31.14 o 
  -7   1   7        9.59        7.80     10.98 o 
  -6   1   7      309.21      346.36     17.78 o 
  -5   1   7       35.96        7.69     11.23 o 
  -4   1   7      567.82      527.57     18.08 o 
  -3   1   7     1180.57     1145.88     25.88 o 
  -2   1   7     2939.76     2943.65     42.60 o 
  -1   1   7     4767.82     4997.76     59.76 o 
   0   1   7     9942.33    10223.54     98.79 o 
   1   1   7     1239.59     1177.18     23.96 o 
   2   1   7     4648.96     4524.52     57.50 o 
   3   1   7      120.61      113.90     10.97 o 
   4   1   7      567.23      636.35     22.30 o 
   5   1   7      133.87      139.61     17.32 o 
   6   1   7      190.11      191.32     49.30 o 
   7   1   7       72.54       99.59     38.64 o 
  -9   2   7       19.25       18.04     31.92 o 
  -8   2   7       18.18        8.62     43.38 o 
  -7   2   7        3.35        6.35     11.28 o 
  -6   2   7      113.37      128.75     15.10 o 
  -5   2   7      402.46      413.79     32.67 o 
  -4   2   7        2.92        6.85      6.58 o 
  -3   2   7     1702.14     1605.11     30.19 o 
  -2   2   7     2009.02     2271.11     36.41 o 
  -1   2   7      121.61      127.56     10.42 o 
   0   2   7     1000.63      991.11     20.30 o 
   1   2   7     2307.91     2533.77     37.41 o 
   2   2   7      892.04      795.16     20.97 o 
   3   2   7        2.09       -3.24      6.78 o 
   4   2   7      105.50       83.31     11.97 o 
   5   2   7      236.28      237.07     20.71 o 
   6   2   7        6.12       -4.07     15.94 o 
   7   2   7        1.95       20.92     20.79 o 
  -9   3   7       12.05      -13.86     22.81 o 
  -8   3   7      156.20      190.48     26.62 o 
  -7   3   7      117.25      124.73     16.82 o 
  -6   3   7      979.66      977.25     32.40 o 
  -5   3   7      599.76      554.94     19.50 o 
  -4   3   7     2103.95     2008.20     54.11 o 
  -3   3   7     2288.04     2332.23     39.74 o 
  -2   3   7     3935.62     3636.17     48.82 o 
  -1   3   7     1064.03     1083.18     21.93 o 
   0   3   7      886.20      778.30     24.88 o 
   1   3   7     1058.32     1007.27     25.98 o 
   2   3   7     1274.07     1293.05     31.12 o 
   3   3   7      586.83      606.65     20.28 o 
   4   3   7     1218.31     1214.98     29.69 o 
   5   3   7      129.11      163.99     18.20 o 
   6   3   7      170.24      218.66     28.84 o 
   7   3   7       27.78       43.98     21.01 o 
  -8   4   7       32.38       21.53     22.81 o 
  -7   4   7        4.24        3.00     11.46 o 
  -6   4   7       73.22       82.46     14.08 o 
  -5   4   7       45.54       55.30      9.38 o 
  -4   4   7       86.27       86.06     14.09 o 
  -3   4   7      284.57      290.62     13.88 o 
  -2   4   7      177.89      216.04      9.49 o 
  -1   4   7        1.80       -3.11      4.63 o 
   0   4   7      102.11      100.92     10.04 o 
   1   4   7       81.30       79.38      9.68 o 
   2   4   7       91.31       99.13     11.37 o 
   3   4   7        0.69        5.46     10.38 o 
   4   4   7      324.15      311.19     34.63 o 
   5   4   7       15.60        6.28     10.89 o 
   6   4   7        2.52        9.26     13.22 o 
   7   4   7        0.92      -16.32     16.32 o 
  -8   5   7       69.85       49.88     18.33 o 
  -7   5   7      185.58      168.81     58.36 o 
  -6   5   7      552.56      579.12     25.95 o 
  -5   5   7      831.10      833.67     39.24 o 
  -4   5   7     3676.67     3485.91     50.14 o 
  -3   5   7       49.96       76.33      9.20 o 
  -2   5   7     2232.63     2032.07     31.75 o 
  -1   5   7      134.06      140.05      9.71 o 
   0   5   7     1492.31     1365.76     30.02 o 
   1   5   7     1074.35     1062.67     27.05 o 
   2   5   7      995.25     1029.74     28.02 o 
   3   5   7     1307.91     1384.54     34.39 o 
   4   5   7     1033.77     1141.07     43.63 o 
   5   5   7       67.71       45.28     13.68 o 
   6   5   7      485.71      528.96     37.59 o 
   7   5   7        9.64       36.51     21.14 o 
  -8   6   7       18.48        9.82     16.56 o 
  -7   6   7      190.09      223.08     30.75 o 
  -6   6   7       66.45       48.76     12.23 o 
  -5   6   7        4.54        2.14      7.13 o 
  -4   6   7       53.16       64.80     10.88 o 
  -3   6   7      247.96      263.10     13.46 o 
  -2   6   7      672.91      710.92     18.65 o 
  -1   6   7      641.86      687.77     18.66 o 
   0   6   7       48.61       35.84      7.83 o 
   1   6   7      603.92      606.87     20.89 o 
   2   6   7      101.26      107.44     21.85 o 
   3   6   7        1.24        6.95      8.20 o 
   4   6   7      110.62       93.21     21.69 o 
   5   6   7        8.02       27.92     12.49 o 
   6   6   7       73.74       64.01     19.71 o 
   7   6   7        6.91       37.67     20.13 o 
  -8   7   7       93.54      142.40     25.21 o 
  -7   7   7       43.75       67.74     19.81 o 
  -6   7   7      693.66      801.54     54.30 o 
  -5   7   7      135.25      111.21     14.20 o 
  -4   7   7     1179.06     1119.73     26.47 o 
  -3   7   7     1004.54     1041.16     24.66 o 
  -2   7   7     2118.40     2104.33     51.86 o 
  -1   7   7     1487.85     1520.35     28.88 o 
   0   7   7      890.09      837.64     58.57 o 
   1   7   7      427.54      432.07     18.26 o 
   2   7   7      706.38      672.79     23.03 o 
   3   7   7      158.57      133.66     17.82 o 
   4   7   7      637.24      654.71     35.08 o 
   5   7   7      287.01      276.92     27.77 o 
   6   7   7      140.91      181.81     32.99 o 
   7   7   7        4.96        0.59     23.02 o 
  -8   8   7        3.25       13.78     17.51 o 
  -7   8   7        9.95       -9.93     14.23 o 
  -6   8   7       15.79       22.98     14.29 o 
  -5   8   7       85.97      103.27     18.81 o 
  -4   8   7       16.54        7.72      7.37 o 
  -3   8   7      317.98      289.67     14.35 o 
  -2   8   7      139.74      187.94     12.86 o 
  -1   8   7      109.55      111.51     10.20 o 
   0   8   7       47.96       73.24     13.21 o 
   1   8   7      137.35      132.92     12.32 o 
   2   8   7       26.78       50.56      9.88 o 
   3   8   7      316.70      356.28     32.67 o 
   4   8   7       22.39       11.39     13.10 o 
   5   8   7        3.70       -2.77     14.66 o 
   6   8   7       26.63       26.72     14.14 o 
  -8   9   7       92.58       96.38     24.27 o 
  -7   9   7       75.18       44.98     31.28 o 
  -6   9   7      193.82      216.57     25.30 o 
  -5   9   7       54.79       68.19     17.21 o 
  -4   9   7      400.29      430.52     20.71 o 
  -3   9   7     1292.34     1338.31    121.67 o 
  -2   9   7     1196.58     1200.44     22.23 o 
  -1   9   7     2180.15     2222.71     37.03 o 
   0   9   7     3025.72     2870.43     49.53 o 
   1   9   7      414.99      443.18     19.54 o 
   2   9   7     1473.35     1482.82     35.08 o 
   3   9   7      122.41      111.39     18.05 o 
   4   9   7       43.35       41.51     14.66 o 
   5   9   7       19.36       16.00     14.41 o 
   6   9   7       45.66       57.96     20.22 o 
  -8  10   7       23.31        7.50     17.82 o 
  -7  10   7        0.44        3.26     20.04 o 
  -6  10   7       31.49       29.49     21.64 o 
  -5  10   7      197.32      166.44     23.66 o 
  -4  10   7        1.16       -0.29     10.62 o 
  -3  10   7      494.89      376.55     64.54 o 
  -2  10   7        3.15        3.11      5.48 o 
  -1  10   7      273.74      207.36     27.38 o 
   0  10   7       81.81       76.78     11.09 o 
   1  10   7       94.55       74.11     10.76 o 
   2  10   7      251.40      268.65     32.17 o 
   3  10   7        8.12        8.78     19.82 o 
   4  10   7       55.42       19.06     19.40 o 
   5  10   7       50.37       37.17     17.03 o 
   6  10   7       11.70       37.06     19.92 o 
  -8  11   7        1.23       16.65     20.35 o 
  -7  11   7      142.88      139.93     25.96 o 
  -6  11   7       56.31       73.59     19.03 o 
  -5  11   7      484.89      548.95     33.84 o 
  -4  11   7      421.69      346.29     26.21 o 
  -3  11   7       56.54       38.43     10.18 o 
  -2  11   7     1319.33     1317.10     25.00 o 
  -1  11   7      130.18      134.94     11.83 o 
   0  11   7     2015.03     2144.70     43.47 o 
   1  11   7      647.96      711.33     25.09 o 
   2  11   7      946.31      808.09     36.20 o 
   3  11   7       92.51       72.79     16.83 o 
   4  11   7      243.12      245.84     26.03 o 
   5  11   7       86.97       99.38     21.65 o 
   6  11   7       28.14        5.27     17.36 o 
  -8  12   7        1.56       -9.09     17.26 o 
  -7  12   7       70.18       85.63     22.00 o 
  -6  12   7      147.88      114.34     31.82 o 
  -5  12   7       55.36       85.24     18.73 o 
  -4  12   7        0.76       -8.72     14.02 o 
  -3  12   7      354.10      367.35     20.91 o 
  -2  12   7       25.93       -5.71      5.71 o 
  -1  12   7      210.75      195.61     17.37 o 
   0  12   7        0.62       -6.77      6.77 o 
   1  12   7       25.94       20.06      9.06 o 
   2  12   7       78.81       56.33     20.04 o 
   3  12   7       95.16      142.85     28.88 o 
   4  12   7       75.25       98.69     26.70 o 
   5  12   7       52.50       44.28     17.88 o 
   6  12   7        0.08      -14.90     14.90 o 
  -7  13   7       96.18       69.54     30.96 o 
  -6  13   7       60.99      113.38     22.80 o 
  -5  13   7      563.53      554.11     38.16 o 
  -4  13   7      426.24      386.16     28.66 o 
  -3  13   7      727.50      711.17     31.63 o 
  -2  13   7      579.45      612.77     20.77 o 
  -1  13   7      119.04      118.56     10.27 o 
   0  13   7      152.10      186.86     15.37 o 
   1  13   7       37.17       47.84     10.73 o 
   2  13   7       87.63      127.31     19.47 o 
   3  13   7      451.93      446.64     35.17 o 
   4  13   7      214.46      228.92     26.56 o 
   5  13   7        6.07        4.33     16.88 o 
   6  13   7      150.06      141.95     26.33 o 
  -7  14   7       85.93      132.00     29.36 o 
  -6  14   7        0.04       16.55     15.65 o 
  -5  14   7       45.85       49.80     17.30 o 
  -4  14   7      143.93      122.80     19.75 o 
  -3  14   7        5.88       15.11      9.33 o 
  -2  14   7       28.93       16.96      7.31 o 
  -1  14   7      159.58      180.23     12.25 o 
   0  14   7      192.24      208.01     22.55 o 
   1  14   7      365.12      364.16     20.45 o 
   2  14   7      315.75      306.76     26.83 o 
   3  14   7       88.66       64.01     18.36 o 
   4  14   7       46.55       32.04     16.25 o 
   5  14   7        1.08       21.60     15.72 o 
   6  14   7       19.21       20.88     18.79 o 
  -7  15   7       23.74       41.87     19.13 o 
  -6  15   7      190.28      159.41     25.21 o 
  -5  15   7       50.14       38.97     16.50 o 
  -4  15   7       13.22       30.25     34.00 o 
  -3  15   7      280.46      296.61     30.00 o 
  -2  15   7      105.01      100.98     13.83 o 
  -1  15   7      186.36      195.19     12.86 o 
   0  15   7      135.04      113.19     14.46 o 
   1  15   7      256.64      262.35     25.20 o 
   2  15   7      228.58      191.50     23.86 o 
   3  15   7        1.43       -1.13     19.82 o 
   4  15   7      221.21      196.53     26.87 o 
   5  15   7       31.25       49.17     20.42 o 
  -7  16   7       92.19      108.43     26.38 o 
  -6  16   7       16.12        5.76     15.86 o 
  -5  16   7       79.69       89.30     20.38 o 
  -4  16   7        6.81       36.66     15.73 o 
  -3  16   7        3.27       -0.92      9.26 o 
  -2  16   7       16.42       19.34      8.18 o 
  -1  16   7        2.73       -0.71      7.05 o 
   0  16   7      123.88      124.20     15.18 o 
   1  16   7      183.44      208.26     24.17 o 
   2  16   7        5.74        8.50     14.93 o 
   3  16   7        4.07       12.49     15.75 o 
   4  16   7       17.88       35.59     18.26 o 
   5  16   7       13.95       11.54     17.56 o 
  -6  17   7       42.95       25.92     36.45 o 
  -5  17   7        0.97       -9.65     13.83 o 
  -4  17   7      121.85      137.61     45.51 o 
  -3  17   7       48.25       40.87     12.43 o 
  -2  17   7       28.18       12.51      7.21 o 
  -1  17   7      925.04      912.84     26.36 o 
   0  17   7       78.70      123.65     15.26 o 
   1  17   7       52.70       62.10     17.81 o 
   2  17   7      291.07      279.88     46.04 o 
   3  17   7        1.84      -13.97     13.97 o 
   4  17   7       29.76       50.98     19.92 o 
   5  17   7        0.57       16.10     15.74 o 
  -6  18   7        2.40      -11.96     15.93 o 
  -5  18   7       79.69      157.71     64.75 o 
  -4  18   7      108.70       80.70     20.14 o 
  -3  18   7      184.21      204.05     19.31 o 
  -2  18   7       56.02       56.72     11.54 o 
  -1  18   7      100.65      120.38     14.05 o 
   0  18   7       63.44       22.57     14.73 o 
   1  18   7       41.50       31.88     15.88 o 
   2  18   7        2.42      -13.53     13.53 o 
   3  18   7       77.23       50.36     19.46 o 
   4  18   7       65.15      100.99     24.03 o 
  -6  19   7       38.05       20.37     19.43 o 
  -5  19   7        1.80       -1.09     18.97 o 
  -4  19   7        9.83        2.82     15.42 o 
  -3  19   7      209.42      271.18     22.29 o 
  -2  19   7      141.44      178.48     16.24 o 
  -1  19   7       78.55      102.00     13.51 o 
   0  19   7       11.74       -1.48     21.16 o 
   1  19   7      165.68      134.78     22.95 o 
   2  19   7        3.68      -14.13     14.13 o 
   3  19   7       45.98       25.13     18.03 o 
   4  19   7       10.95       12.09     19.35 o 
  -5  20   7      137.07      194.61     31.07 o 
  -4  20   7       33.77       25.69     18.11 o 
  -3  20   7      394.19      406.02     25.25 o 
  -2  20   7        0.15       -0.76     10.98 o 
  -1  20   7       20.62       19.04     10.40 o 
   0  20   7        1.10        3.14     15.03 o 
   1  20   7       11.47        3.05     16.27 o 
   2  20   7       50.76       34.29     18.01 o 
   3  20   7        3.60        9.69     17.82 o 
   4  20   7       12.20        0.96     20.20 o 
  -5  21   7       51.39       53.68     32.14 o 
  -4  21   7       68.24       42.46     19.25 o 
  -3  21   7        9.92       -2.95     13.83 o 
  -2  21   7      111.30      144.53     18.82 o 
  -1  21   7        1.78      -21.10     21.10 o 
   0  21   7       44.42       59.57     19.35 o 
   1  21   7       51.15       58.83     20.38 o 
   2  21   7        2.53       -2.51     15.69 o 
   3  21   7      155.26      138.90     27.45 o 
  -5  22   7      108.68      139.95     26.00 o 
  -4  22   7        6.55       -6.93     24.19 o 
  -3  22   7       92.57       51.48     18.96 o 
  -2  22   7       36.21       32.27     14.37 o 
  -1  22   7      120.92      166.65     25.32 o 
   0  22   7      102.85      122.73     42.63 o 
   1  22   7       33.15       23.91     49.78 o 
   2  22   7        0.42       -6.05     21.53 o 
   3  22   7       15.38        3.14     18.95 o 
  -4  23   7       30.01       18.87     25.15 o 
  -3  23   7        1.50        8.63     16.54 o 
  -2  23   7       18.96       26.59     14.28 o 
  -1  23   7        1.81        1.92     15.64 o 
   0  23   7        5.35        8.66     19.82 o 
   1  23   7       27.92       37.03     20.40 o 
   2  23   7       12.54      -16.69     16.69 o 
  -3  24   7       19.06       18.15     17.41 o 
  -2  24   7       54.41       94.07     23.11 o 
  -1  24   7      169.16      170.89     27.09 o 
   0  24   7       26.66       43.06     28.67 o 
   1  24   7      163.38      184.77     29.63 o 
  -2  25   7        0.89       22.28     25.58 o 
  -1  25   7       10.69       44.09     20.20 o 
   0  25   7       20.38       44.13     32.08 o 
  -8   0   8      452.29      460.66     51.05 o 
  -7   0   8       82.32       63.74     24.19 o 
  -6   0   8      451.01      380.16     27.39 o 
  -5   0   8       48.54       72.34     22.44 o 
  -4   0   8     1330.62     1241.62     40.62 o 
  -3   0   8       70.08       60.30     13.37 o 
  -2   0   8     4719.16     4827.50     87.49 o 
  -1   0   8        2.18        4.85      6.68 o 
   0   0   8     6988.38     7012.11    106.13 o 
   1   0   8      828.10      827.55     29.90 o 
   2   0   8      701.85      685.19     39.97 o 
   3   0   8        7.38       10.98     15.99 o 
   4   0   8      549.62      534.71     31.02 o 
   5   0   8      621.59      532.82     52.33 o 
   6   0   8      108.89      131.53     36.35 o 
  -8   1   8       14.60       19.52     17.31 o 
  -7   1   8        2.24       -2.82     10.89 o 
  -6   1   8        0.01       -7.38      7.38 o 
  -5   1   8       88.70      102.51     11.63 o 
  -4   1   8       21.18       41.54      9.01 o 
  -3   1   8      609.99      655.88     20.64 o 
  -2   1   8      143.77      147.89     11.85 o 
  -1   1   8       22.48       21.57      5.08 o 
   0   1   8      460.16      504.27     15.66 o 
   1   1   8       20.37       19.08      6.41 o 
   2   1   8       86.28       83.20     10.21 o 
   3   1   8      218.84      243.31     15.36 o 
   4   1   8        0.49       -8.09      8.09 o 
   5   1   8        3.46        6.32     11.51 o 
   6   1   8        2.40        5.14     21.10 o 
  -8   2   8      228.29      228.64     47.16 o 
  -7   2   8        6.54       -5.16     13.17 o 
  -6   2   8      842.98      926.99     27.73 o 
  -5   2   8      134.36      132.02     23.12 o 
  -4   2   8     1972.50     1847.74     35.58 o 
  -3   2   8        3.83        3.28      7.12 o 
  -2   2   8     3491.48     3308.50     48.26 o 
  -1   2   8      100.47      103.90      7.62 o 
   0   2   8     2280.90     2159.91     33.38 o 
   1   2   8       18.56       28.24      6.88 o 
   2   2   8     2532.77     2343.02     39.45 o 
   3   2   8       65.74       47.40      9.57 o 
   4   2   8      266.60      273.48     17.16 o 
   5   2   8       15.02       22.72     12.96 o 
   6   2   8      227.27      248.30     31.44 o 
  -8   3   8       11.91       -2.54     15.64 o 
  -7   3   8        8.62       -5.30     11.84 o 
  -6   3   8       57.30       48.27     16.59 o 
  -5   3   8      221.72      206.71     14.50 o 
  -4   3   8        0.02        5.26      7.80 o 
  -3   3   8        1.88       12.71      7.02 o 
  -2   3   8       49.47       55.56      8.87 o 
  -1   3   8       29.21       31.18      5.80 o 
   0   3   8       84.65      108.02      9.89 o 
   1   3   8      538.94      531.88     17.37 o 
   2   3   8      264.79      280.14     18.21 o 
   3   3   8      309.20      316.87     16.36 o 
   4   3   8        3.26       -8.37      8.37 o 
   5   3   8       35.39       32.23     13.39 o 
   6   3   8       11.06        7.21     16.97 o 
  -8   4   8      162.14      142.18     37.09 o 
  -7   4   8       31.80       25.69     12.77 o 
  -6   4   8     1174.89     1161.93     36.25 o 
  -5   4   8        0.73       -2.21      7.36 o 
  -4   4   8     2471.60     2442.53     41.88 o 
  -3   4   8      775.48      738.50     21.85 o 
  -2   4   8     1396.12     1318.60     33.12 o 
  -1   4   8        9.64       13.14      5.92 o 
   0   4   8     2080.91     1786.92     36.49 o 
   1   4   8      864.42      960.81     27.20 o 
   2   4   8     2432.53     2297.44     45.26 o 
   3   4   8        7.40        1.31      7.77 o 
   4   4   8     2021.63     1948.07     56.17 o 
   5   4   8       25.95       25.35     13.01 o 
   6   4   8       91.59       99.21     23.90 o 
  -8   5   8        1.70       -0.11     17.01 o 
  -7   5   8        6.22       22.45     16.56 o 
  -6   5   8        3.95        8.30     10.53 o 
  -5   5   8        1.62       -5.72      6.34 o 
  -4   5   8       21.30       51.84      9.72 o 
  -3   5   8       55.72       33.25      9.12 o 
  -2   5   8       76.03      114.81     16.10 o 
  -1   5   8      633.01      688.28     19.93 o 
   0   5   8       10.85        3.38      6.89 o 
   1   5   8      377.74      368.59     22.19 o 
   2   5   8        2.20        4.34      7.98 o 
   3   5   8       32.52       45.44     10.93 o 
   4   5   8       93.28       84.95     15.24 o 
   5   5   8       44.05       25.08     13.39 o 
   6   5   8        5.38       -6.48     13.55 o 
  -8   6   8      167.41      168.14     27.52 o 
  -7   6   8       35.28       23.45     16.36 o 
  -6   6   8      729.35      732.41     38.13 o 
  -5   6   8       14.87        5.85      8.61 o 
  -4   6   8     1469.75     1462.95     31.78 o 
  -3   6   8       53.22       37.52      9.72 o 
  -2   6   8     2689.15     2524.36     48.40 o 
  -1   6   8       73.33      113.36     10.39 o 
   0   6   8     3161.69     3188.80     52.85 o 
   1   6   8       21.66       19.81      8.40 o 
   2   6   8     2473.06     2361.12     67.29 o 
   3   6   8       29.30       43.71     10.98 o 
   4   6   8      590.15      554.16     33.16 o 
   5   6   8        2.30       -2.49     13.15 o 
   6   6   8      316.03      369.11     28.40 o 
  -8   7   8       37.81       45.63     20.47 o 
  -7   7   8       10.04       30.40     17.91 o 
  -6   7   8       28.44       30.59     15.26 o 
  -5   7   8        0.44       10.28      9.99 o 
  -4   7   8      285.53      282.31     15.82 o 
  -3   7   8      889.53      919.67     24.66 o 
  -2   7   8      172.22      209.47     16.23 o 
  -1   7   8     2360.19     2293.57     38.01 o 
   0   7   8        0.21       -2.87      5.86 o 
   1   7   8       53.86       41.43      9.64 o 
   2   7   8        0.01       -2.82      8.45 o 
   3   7   8       14.31       20.09     11.77 o 
   4   7   8      101.78       86.48     18.88 o 
   5   7   8        6.85        5.42     12.18 o 
   6   7   8      100.17      115.19     20.09 o 
  -8   8   8       49.94       56.08     20.30 o 
  -7   8   8       28.39       28.22     40.08 o 
  -6   8   8      102.36       94.63     19.82 o 
  -5   8   8       30.03       27.55     14.46 o 
  -4   8   8     1106.75     1076.96     35.08 o 
  -3   8   8      518.98      518.59     22.70 o 
  -2   8   8     3998.68     3874.62     64.12 o 
  -1   8   8        5.26       -1.49      6.84 o 
   0   8   8     3154.90     3087.89     66.76 o 
   1   8   8      189.57      220.26     15.70 o 
   2   8   8      316.71      333.40     18.96 o 
   3   8   8       69.14       61.86     15.49 o 
   4   8   8      273.92      278.81     27.12 o 
   5   8   8       19.05        8.17     15.88 o 
   6   8   8      174.80      166.67     21.92 o 
  -8   9   8        7.49       30.26     19.73 o 
  -7   9   8       17.12      -17.87     21.53 o 
  -6   9   8        1.02      -12.62     12.62 o 
  -5   9   8      123.35      135.51     21.29 o 
  -4   9   8       22.85        6.46      8.69 o 
  -3   9   8       66.80       96.63     13.39 o 
  -2   9   8       46.71       47.65     10.89 o 
  -1   9   8        1.20       -3.64      6.79 o 
   0   9   8       10.98        8.39      8.02 o 
   1   9   8      246.77      249.66     16.73 o 
   2   9   8       56.70       50.78     11.07 o 
   3   9   8      153.72      154.33     21.04 o 
   4   9   8        9.31       10.45     14.34 o 
   5   9   8       71.58       35.00     24.41 o 
   6   9   8       24.64        4.72     14.49 o 
  -8  10   8       61.59       47.98     21.22 o 
  -7  10   8       19.20       13.79     16.72 o 
  -6  10   8      146.60      146.17     23.19 o 
  -5  10   8      104.87      104.32     20.07 o 
  -4  10   8      644.85      626.54     35.41 o 
  -3  10   8       94.96       69.77     19.11 o 
  -2  10   8     1910.18     1865.34     35.21 o 
  -1  10   8       19.71       38.75      9.08 o 
   0  10   8     1030.58     1087.68     33.11 o 
   1  10   8       83.28       79.80     12.02 o 
   2  10   8      981.79      949.66     29.92 o 
   3  10   8       12.31        1.78     11.98 o 
   4  10   8      280.28      300.44     57.29 o 
   5  10   8       23.83       11.60     15.81 o 
   6  10   8      102.34       83.68     24.03 o 
  -8  11   8        4.98       10.75     18.97 o 
  -7  11   8      136.00      148.44     25.39 o 
  -6  11   8       46.99       31.61     24.67 o 
  -5  11   8      500.87      383.95     47.16 o 
  -4  11   8      412.07      362.36     48.60 o 
  -3  11   8       67.28       48.69     15.07 o 
  -2  11   8        2.94       11.62      7.98 o 
  -1  11   8       11.05       -6.81      9.64 o 
   0  11   8      897.96      897.06     33.57 o 
   1  11   8       95.93      116.11     13.82 o 
   2  11   8      218.90      234.84     23.55 o 
   3  11   8      636.33      671.54    108.72 o 
   4  11   8       34.66       24.14     16.51 o 
   5  11   8       65.84       55.10     19.52 o 
   6  11   8        2.32       10.21     18.99 o 
  -7  12   8        5.45       15.94     33.95 o 
  -6  12   8      337.18      428.19     75.04 o 
  -5  12   8        2.37      -12.77     12.77 o 
  -4  12   8      597.39      586.29     34.55 o 
  -3  12   8       38.70       26.70     15.34 o 
  -2  12   8      166.97      185.09     15.88 o 
  -1  12   8        9.04        9.02      7.61 o 
   0  12   8      803.05      733.63     27.11 o 
   1  12   8      115.54      117.77     14.34 o 
   2  12   8      433.11      487.26     31.88 o 
   3  12   8       40.28       37.80     15.81 o 
   4  12   8      212.23      240.33     28.19 o 
   5  12   8        5.12       16.19     17.66 o 
  -7  13   8      143.73      139.28     26.33 o 
  -6  13   8       24.31        4.96     15.85 o 
  -5  13   8      113.35      116.79     36.03 o 
  -4  13   8        0.18       11.78     13.31 o 
  -3  13   8      230.91      275.63     24.98 o 
  -2  13   8       35.14       63.29     10.89 o 
  -1  13   8      165.63      200.82     14.83 o 
   0  13   8       41.79       64.75     24.78 o 
   1  13   8      400.13      394.31     21.60 o 
   2  13   8      268.15      234.89     24.60 o 
   3  13   8      104.19      135.77     23.06 o 
   4  13   8        4.45       14.95     15.26 o 
   5  13   8       49.90       50.86     20.91 o 
  -7  14   8        7.08       18.84     18.72 o 
  -6  14   8      206.21      234.96     51.05 o 
  -5  14   8       29.57       10.36     15.35 o 
  -4  14   8      123.45      146.56     22.20 o 
  -3  14   8       60.19       59.29     12.56 o 
  -2  14   8      189.59      167.70     13.85 o 
  -1  14   8        9.58       14.84     12.78 o 
   0  14   8       71.41       90.01     13.96 o 
   1  14   8      141.99      189.91     22.11 o 
   2  14   8      401.55      465.03     32.03 o 
   3  14   8       23.22       11.01     15.08 o 
   4  14   8      315.88      391.88     62.25 o 
   5  14   8       14.45       19.67     18.79 o 
  -7  15   8       14.20       36.36     23.34 o 
  -6  15   8       12.91        4.23     15.45 o 
  -5  15   8       33.31       74.61     19.56 o 
  -4  15   8       72.61       46.91     25.95 o 
  -3  15   8      120.63      121.42     22.12 o 
  -2  15   8       10.38       -1.47      7.11 o 
  -1  15   8      791.97      819.71     26.32 o 
   0  15   8        5.17       -9.16      9.16 o 
   1  15   8      205.84      154.23     21.70 o 
   2  15   8       46.81       33.71     16.01 o 
   3  15   8       59.22       77.76     21.22 o 
   4  15   8       55.84       32.99     19.10 o 
   5  15   8       29.53       28.99     20.18 o 
  -6  16   8       77.28       32.59     42.69 o 
  -5  16   8       10.61        3.99     14.89 o 
  -4  16   8      120.55      158.48     23.74 o 
  -3  16   8        8.01       -6.98     13.08 o 
  -2  16   8       91.00      136.14     13.66 o 
  -1  16   8        4.46       13.98      9.62 o 
   0  16   8      286.26      311.20     20.97 o 
   1  16   8        5.28       17.30     14.82 o 
   2  16   8      388.54      480.58     63.26 o 
   3  16   8        6.47       -5.23     14.93 o 
   4  16   8      120.48      176.25     27.42 o 
   5  16   8        0.10      -16.23     16.23 o 
  -6  17   8        2.12       -1.91     15.63 o 
  -5  17   8       60.67       69.66     21.77 o 
  -4  17   8       14.98       14.27     15.57 o 
  -3  17   8      349.18      367.08     29.89 o 
  -2  17   8       54.82       59.24     11.81 o 
  -1  17   8      363.58      363.43     25.19 o 
   0  17   8        2.30        0.58     10.01 o 
   1  17   8      201.03      241.22     26.41 o 
   2  17   8       15.23      -15.06     15.15 o 
   3  17   8       30.04        1.52     21.32 o 
   4  17   8       10.65       11.89     33.57 o 
  -6  18   8       20.31       17.07     17.53 o 
  -5  18   8        2.25       15.57     16.13 o 
  -4  18   8       75.73       66.57     19.95 o 
  -3  18   8       72.77       65.11     18.58 o 
  -2  18   8      309.99      299.65     22.05 o 
  -1  18   8       22.01        7.13      9.95 o 
   0  18   8      354.67      420.20     31.48 o 
   1  18   8        8.40        6.61     14.39 o 
   2  18   8       17.31       34.95     17.71 o 
   3  18   8        0.18       -5.43     16.94 o 
   4  18   8       29.94       47.39     20.99 o 
  -5  19   8      107.26      134.06     48.82 o 
  -4  19   8        2.60        3.16     15.64 o 
  -3  19   8      109.58      131.26     22.92 o 
  -2  19   8        5.47       12.31     12.66 o 
  -1  19   8       69.25       72.87     14.66 o 
   0  19   8        4.92       -3.31     15.43 o 
   1  19   8       70.04       57.47     19.51 o 
   2  19   8       13.59       12.30     17.85 o 
   3  19   8      219.41      275.09     31.94 o 
   4  19   8        7.12       25.63     20.19 o 
  -5  20   8        6.64        0.44     18.55 o 
  -4  20   8       41.28       22.56     22.01 o 
  -3  20   8       18.90       16.36     16.92 o 
  -2  20   8      147.12      211.42     48.18 o 
  -1  20   8        1.03        5.69     12.98 o 
   0  20   8       58.06       37.41     18.49 o 
   1  20   8        0.53        6.77     15.30 o 
   2  20   8      102.21      104.27     38.05 o 
   3  20   8        6.19       -0.37     17.50 o 
  -5  21   8       89.22      136.76     25.96 o 
  -4  21   8        1.77       -0.39     16.73 o 
  -3  21   8       89.96      124.70     34.11 o 
  -2  21   8        0.66        3.99     15.41 o 
  -1  21   8       50.33       81.17     20.46 o 
   0  21   8       10.51       11.07     16.18 o 
   1  21   8      168.29      167.23     26.43 o 
   2  21   8       12.18       19.14     18.73 o 
   3  21   8       42.89       12.32     18.94 o 
  -4  22   8       88.43      120.97     35.71 o 
  -3  22   8        4.52      -21.96     22.81 o 
  -2  22   8        9.79       13.26     28.56 o 
  -1  22   8        8.27        5.59     20.94 o 
   0  22   8       58.87       96.05     29.90 o 
   1  22   8       42.79       64.49     22.16 o 
   2  22   8       39.38       -2.69     17.92 o 
  -3  23   8       71.08       65.12     31.66 o 
  -2  23   8       12.35        8.67     16.61 o 
  -1  23   8      169.94      220.96     32.51 o 
   0  23   8        5.39       16.52     18.71 o 
   1  23   8       53.20       31.67     21.20 o 
  -2  24   8       39.66       44.23     28.24 o 
  -1  24   8        7.96       -3.74     16.16 o 
   0  24   8        3.82       36.13     29.31 o 
  -8   1   9      262.40      285.86     30.29 o 
  -7   1   9       62.33       82.73     16.52 o 
  -6   1   9      695.77      697.52     32.80 o 
  -5   1   9       15.03       24.40      9.27 o 
  -4   1   9     2099.41     1924.48     38.72 o 
  -3   1   9       35.87       44.78      9.86 o 
  -2   1   9     3257.77     3145.18     49.10 o 
  -1   1   9       10.31       18.51     10.76 o 
   0   1   9     2862.95     2872.08     41.94 o 
   1   1   9      331.51      385.37     28.09 o 
   2   1   9     1290.41     1234.05     33.64 o 
   3   1   9       30.69       13.10      9.10 o 
   4   1   9      512.67      540.95     23.21 o 
   5   1   9       18.20       17.71     16.46 o 
   6   1   9      151.59      193.64     30.29 o 
  -8   2   9       15.65       13.92     18.42 o 
  -7   2   9       18.29       15.78     12.96 o 
  -6   2   9       32.87       36.47     10.94 o 
  -5   2   9       15.80        6.16      8.59 o 
  -4   2   9      151.39      159.21     13.77 o 
  -3   2   9       14.11       20.88      8.92 o 
  -2   2   9        5.99       -1.29      8.24 o 
  -1   2   9      186.85      217.39     19.78 o 
   0   2   9      288.49      306.59     13.79 o 
   1   2   9      207.94      186.79     34.08 o 
   2   2   9       47.56       44.70      9.84 o 
   3   2   9       37.90       44.30     10.10 o 
   4   2   9       58.34       80.61     12.80 o 
   5   2   9       43.26       26.83     13.76 o 
   6   2   9        0.06      -17.80     17.80 o 
  -8   3   9      295.96      241.09     42.95 o 
  -7   3   9       33.90       44.03     15.85 o 
  -6   3   9      873.02      902.71     28.57 o 
  -5   3   9      120.13      168.56     14.41 o 
  -4   3   9     1757.17     1665.97     35.51 o 
  -3   3   9      424.76      418.11     18.72 o 
  -2   3   9     4017.26     3903.24     65.25 o 
  -1   3   9      113.16      133.31     17.05 o 
   0   3   9     3878.73     3746.55     50.06 o 
   1   3   9       72.43       66.42     12.97 o 
   2   3   9     2607.81     2554.98     43.69 o 
   3   3   9      226.90      226.62     16.53 o 
   4   3   9      742.47      777.93     31.92 o 
   5   3   9       30.84       18.24     13.38 o 
   6   3   9       78.76      114.63     25.47 o 
  -8   4   9        2.08       31.76     29.52 o 
  -7   4   9       68.93       85.41     16.50 o 
  -6   4   9        0.15      -10.43     10.43 o 
  -5   4   9      289.87      277.16     16.97 o 
  -4   4   9       20.94       22.42      9.06 o 
  -3   4   9       96.58       95.27     11.82 o 
  -2   4   9       18.90       11.96      9.45 o 
  -1   4   9       70.36       72.54     14.05 o 
   0   4   9       26.95       21.96      8.70 o 
   1   4   9      162.32      149.95     15.09 o 
   2   4   9        3.40       -3.69      7.48 o 
   3   4   9        1.20       -3.38     10.06 o 
   4   4   9      198.84      159.73     18.98 o 
   5   4   9       89.27       52.55     15.53 o 
   6   4   9        8.47      -15.46     15.46 o 
  -8   5   9      325.01      400.95     36.10 o 
  -7   5   9        5.91       14.41     16.88 o 
  -6   5   9     1244.59     1275.98     39.55 o 
  -5   5   9      145.75      124.15     13.26 o 
  -4   5   9     1532.06     1539.04     34.04 o 
  -3   5   9       68.47       86.50     11.42 o 
  -2   5   9      747.13      716.73     26.76 o 
  -1   5   9        2.08       -5.88     10.11 o 
   0   5   9     1821.46     1659.29     37.15 o 
   1   5   9      469.88      486.25     21.74 o 
   2   5   9     1469.88     1506.87     37.86 o 
   3   5   9       60.24       60.55     11.39 o 
   4   5   9      350.79      407.72     38.71 o 
   5   5   9       70.85       25.08     15.41 o 
   6   5   9      242.05      253.90     32.78 o 
  -8   6   9       11.24        4.31     32.30 o 
  -7   6   9        1.15        7.93     16.08 o 
  -6   6   9        1.15        2.20     20.04 o 
  -5   6   9       25.54       35.17     14.85 o 
  -4   6   9        9.34       10.05     10.51 o 
  -3   6   9      537.60      547.35     25.01 o 
  -2   6   9      270.61      263.51     18.74 o 
  -1   6   9       35.79       26.34     14.55 o 
   0   6   9      293.57      309.00     17.88 o 
   1   6   9       18.59       26.25      9.84 o 
   2   6   9      316.41      274.81     22.88 o 
   3   6   9       44.26       61.29     13.30 o 
   4   6   9      145.68      142.55     18.12 o 
   5   6   9       40.45       26.92     14.14 o 
   6   6   9        7.53        4.91     14.60 o 
  -8   7   9      171.58      202.91     29.10 o 
  -7   7   9        9.27       -6.24     16.14 o 
  -6   7   9      736.84      763.20     41.67 o 
  -5   7   9       71.25       18.56     15.82 o 
  -4   7   9     1557.73     1512.75     34.36 o 
  -3   7   9      460.07      440.77     33.50 o 
  -2   7   9     2830.09     2645.25     53.11 o 
  -1   7   9      750.59      832.75     48.39 o 
   0   7   9     1263.27     1246.19     33.00 o 
   1   7   9       45.17       29.42     18.44 o 
   2   7   9      222.13      252.51     18.32 o 
   3   7   9       20.88       33.70     14.07 o 
   4   7   9      657.67      620.26     37.14 o 
   5   7   9       18.77        0.47     12.59 o 
   6   7   9      267.17      301.14     29.68 o 
  -8   8   9       32.10       -1.37     17.73 o 
  -7   8   9        2.88       -7.77     34.37 o 
  -6   8   9        3.40       23.32     16.95 o 
  -5   8   9        5.19       -1.41     12.44 o 
  -4   8   9        5.67        3.60     17.65 o 
  -3   8   9       74.70       66.51     15.95 o 
  -2   8   9        0.31        3.45      9.69 o 
  -1   8   9      173.36      206.60     14.03 o 
   0   8   9      192.69      190.33     18.27 o 
   1   8   9       23.72       10.51     11.59 o 
   2   8   9        0.16       -8.86      8.86 o 
   3   8   9      188.04      212.81     23.75 o 
   4   8   9       13.94       20.18     15.14 o 
   5   8   9        7.84       -2.03     12.19 o 
  -8   9   9       98.93      150.20     41.78 o 
  -7   9   9       15.43      -20.73     20.73 o 
  -6   9   9      223.41      257.20     28.79 o 
  -5   9   9        2.51       12.63     14.31 o 
  -4   9   9     2194.61     2001.11     46.98 o 
  -3   9   9      197.65      227.08     18.45 o 
  -2   9   9     2280.98     2369.24     50.41 o 
  -1   9   9      885.41      931.06    100.12 o 
   0   9   9      211.18      211.27     26.43 o 
   1   9   9      162.81      183.17     19.91 o 
   2   9   9      489.99      485.65     47.62 o 
   3   9   9      152.20      124.19     27.61 o 
   4   9   9      292.45      288.83     48.92 o 
   5   9   9        8.04       13.05     16.13 o 
  -7  10   9       52.69       38.60     20.07 o 
  -6  10   9       89.89       75.69     19.75 o 
  -5  10   9       65.74       68.09     28.46 o 
  -4  10   9       27.67       48.00     16.40 o 
  -3  10   9        0.71        6.29      9.65 o 
  -2  10   9      587.42      623.11     26.74 o 
  -1  10   9      194.56      203.13     14.56 o 
   0  10   9      119.57      142.54     14.93 o 
   1  10   9     1077.61     1108.60     33.24 o 
   2  10   9       33.69       12.35     13.09 o 
   3  10   9      161.61      158.80     24.51 o 
   4  10   9       28.57       22.64     15.18 o 
   5  10   9       13.89       20.28     17.75 o 
  -7  11   9        3.29      -14.00     16.35 o 
  -6  11   9      389.22      449.07     35.40 o 
  -5  11   9        9.26       20.17     16.15 o 
  -4  11   9      301.36      317.47     28.11 o 
  -3  11   9        0.53       -5.29     10.62 o 
  -2  11   9      334.65      323.25     28.09 o 
  -1  11   9       15.91       11.30      9.20 o 
   0  11   9      975.82     1045.82     32.48 o 
   1  11   9       27.50       21.08     10.75 o 
   2  11   9      325.07      309.87     27.31 o 
   3  11   9      181.43      158.35     22.59 o 
   4  11   9      312.51      283.45     30.07 o 
   5  11   9        5.67       -8.88     16.85 o 
  -7  12   9       28.88       31.25     19.00 o 
  -6  12   9       36.77       31.33     18.20 o 
  -5  12   9        3.64        7.16     23.34 o 
  -4  12   9        9.98       14.58     13.79 o 
  -3  12   9       30.05       14.73     10.92 o 
  -2  12   9       41.47       48.17     15.38 o 
  -1  12   9      334.09      364.24     22.83 o 
   0  12   9      104.19      107.71     16.64 o 
   1  12   9      412.21      382.50     22.48 o 
   2  12   9        0.72       18.51     14.51 o 
   3  12   9       82.90       65.84     19.44 o 
   4  12   9       28.79       53.95     19.86 o 
   5  12   9        0.69       11.60     17.97 o 
  -7  13   9       16.08       17.48     19.33 o 
  -6  13   9      140.53      168.81     26.79 o 
  -5  13   9       74.56       39.54     22.12 o 
  -4  13   9       70.76       73.63     23.45 o 
  -3  13   9       24.23       39.58     12.27 o 
  -2  13   9      369.69      403.30     23.52 o 
  -1  13   9      177.32      212.53     19.07 o 
   0  13   9     1627.06     1559.16     40.84 o 
   1  13   9       51.05       48.00     13.02 o 
   2  13   9     1418.76     1455.23     75.62 o 
   3  13   9      112.27       88.77     34.37 o 
   4  13   9      136.91      182.88     48.60 o 
   5  13   9       63.26       71.76     22.89 o 
  -7  14   9       54.04       65.88     22.07 o 
  -6  14   9        1.49        5.66     17.34 o 
  -5  14   9       94.94       66.89     20.87 o 
  -4  14   9       19.16       -6.17     13.86 o 
  -3  14   9      184.34      199.62     20.48 o 
  -2  14   9       43.85       31.38     16.01 o 
  -1  14   9       79.75       78.68     14.53 o 
   0  14   9       23.61       29.78     11.79 o 
   1  14   9       27.76       30.54     16.05 o 
   2  14   9        0.24       -2.38     15.59 o 
   3  14   9       94.90       72.55     60.27 o 
   4  14   9        5.25       22.20     19.44 o 
  -6  15   9      104.26      159.02     27.41 o 
  -5  15   9        2.97        9.50     17.03 o 
  -4  15   9      170.47      196.18     25.79 o 
  -3  15   9       32.43        8.33     14.62 o 
  -2  15   9      384.39      397.59     23.79 o 
  -1  15   9       32.59       32.42     10.54 o 
   0  15   9      395.62      458.24     24.73 o 
   1  15   9        0.06      -13.71     13.71 o 
   2  15   9      435.78      490.85     35.20 o 
   3  15   9      110.41      124.42     30.70 o 
   4  15   9      300.59      325.37     47.70 o 
  -6  16   9        0.68      -17.75     17.75 o 
  -5  16   9      150.08      186.95     27.69 o 
  -4  16   9       27.59       61.81     19.06 o 
  -3  16   9      165.35      188.31     24.85 o 
  -2  16   9       82.15       75.39     14.80 o 
  -1  16   9       82.71       89.38     12.93 o 
   0  16   9      140.96      137.56     17.21 o 
   1  16   9       21.98       24.50     16.68 o 
   2  16   9        0.41      -13.41     13.41 o 
   3  16   9       32.96       16.89     18.02 o 
   4  16   9       16.08       38.26     19.90 o 
  -6  17   9       39.64       61.14     20.74 o 
  -5  17   9        0.20        1.00     15.64 o 
  -4  17   9      317.20      299.79     30.41 o 
  -3  17   9       47.74       63.45     19.93 o 
  -2  17   9      290.77      316.05     31.96 o 
  -1  17   9        6.84        4.27     10.08 o 
   0  17   9      159.32      205.16     25.21 o 
   1  17   9       97.60       67.53     19.96 o 
   2  17   9      115.15      123.43     23.52 o 
   3  17   9       10.49       19.44     19.86 o 
   4  17   9      139.28      158.68     28.02 o 
  -5  18   9       42.06       49.65     20.68 o 
  -4  18   9       12.40       -0.82     28.14 o 
  -3  18   9      100.74       95.44     22.20 o 
  -2  18   9       62.21       54.01     19.92 o 
  -1  18   9       72.10      105.51     16.61 o 
   0  18   9       11.25       20.43     16.56 o 
   1  18   9       30.35       64.26     21.52 o 
   2  18   9       39.40       44.24     18.48 o 
   3  18   9       60.57       46.77     20.30 o 
  -5  19   9       29.41       50.90     20.54 o 
  -4  19   9      119.66      113.49     37.52 o 
  -3  19   9       19.95       27.35     18.77 o 
  -2  19   9      279.78      339.86     30.99 o 
  -1  19   9       70.02       75.05     16.07 o 
   0  19   9      189.75      193.08     25.85 o 
   1  19   9        9.34      -18.77     19.35 o 
   2  19   9       97.15       92.45     23.51 o 
   3  19   9        0.02      -15.53     17.24 o 
  -5  20   9       71.95       43.24     20.84 o 
  -4  20   9       40.32       34.22     20.71 o 
  -3  20   9       75.68       82.98     27.93 o 
  -2  20   9        2.29       -6.40     19.51 o 
  -1  20   9       78.02      115.44     21.87 o 
   0  20   9       26.44        7.19     29.10 o 
   1  20   9      209.86      206.51     28.41 o 
   2  20   9       15.10       -5.49     17.29 o 
  -4  21   9       36.07      -16.33     16.33 o 
  -3  21   9        7.15       -2.77     22.81 o 
  -2  21   9       56.11      146.87     35.28 o 
  -1  21   9        1.06      -19.29     20.68 o 
   0  21   9       91.97      101.54     23.13 o 
   1  21   9        3.38       -2.48     18.10 o 
   2  21   9       32.08       47.76     21.29 o 
  -3  22   9       80.22      132.06     37.41 o 
  -2  22   9       51.06       39.54     29.10 o 
  -1  22   9      194.90      237.47     41.89 o 
   0  22   9        0.78      -15.37     15.37 o 
   1  22   9       88.09       95.30     24.76 o 
  -1  23   9        0.60       10.02     24.30 o 
   0  23   9       38.87       20.23     20.73 o 
  -8   0  10       35.62       49.56     27.71 o 
  -7   0  10      146.99      134.74     33.09 o 
  -6   0  10      396.59      391.12     29.54 o 
  -5   0  10      179.32      171.53     21.69 o 
  -4   0  10      970.35      915.44     91.13 o 
  -3   0  10      543.21      637.62     33.24 o 
  -2   0  10     1723.66     1693.84     73.01 o 
  -1   0  10     1878.58     1941.23     78.13 o 
   0   0  10     4015.68     4059.17    119.48 o 
   1   0  10     1880.44     1859.26     77.49 o 
   2   0  10      439.05      454.80     35.49 o 
   3   0  10      980.06      929.42     40.69 o 
   4   0  10      604.77      673.55     47.22 o 
   5   0  10      105.50      107.44     33.04 o 
  -8   1  10        0.34        5.60     24.41 o 
  -7   1  10       11.28        9.00     13.21 o 
  -6   1  10        2.32       -2.50      9.75 o 
  -5   1  10       12.20       19.88      9.88 o 
  -4   1  10       11.40       31.17     10.62 o 
  -3   1  10       82.83       57.45     11.27 o 
  -2   1  10      844.20      921.80     31.31 o 
  -1   1  10      229.30      241.16     22.79 o 
   0   1  10        9.09        6.40     14.60 o 
   1   1  10        1.19        4.20      6.62 o 
   2   1  10       40.42       42.44     10.44 o 
   3   1  10      187.18      180.92     15.61 o 
   4   1  10        6.67       13.65     10.67 o 
   5   1  10       14.18        5.77     16.39 o 
  -8   2  10      114.50       77.12     22.77 o 
  -7   2  10       90.63      116.10     18.24 o 
  -6   2  10      135.19      144.00     15.37 o 
  -5   2  10      166.38      152.65     14.97 o 
  -4   2  10      596.42      603.87     23.63 o 
  -3   2  10      528.45      512.42     21.46 o 
  -2   2  10     1677.52     1572.71     40.46 o 
  -1   2  10     1291.06     1232.07     43.29 o 
   0   2  10      875.86      797.21     48.66 o 
   1   2  10     1456.28     1385.39     46.73 o 
   2   2  10     2187.51     2026.31     39.93 o 
   3   2  10      292.40      312.91     18.66 o 
   4   2  10      145.57      135.78     18.62 o 
   5   2  10      154.68      132.59     25.66 o 
  -8   3  10        0.03      -22.60     22.60 o 
  -7   3  10       60.30       71.84     16.71 o 
  -6   3  10       35.72       33.11     11.83 o 
  -5   3  10       19.37       21.80     10.76 o 
  -4   3  10      185.48      184.31     19.52 o 
  -3   3  10      183.27      191.73     15.41 o 
  -2   3  10        0.23       -1.01      9.66 o 
  -1   3  10      350.18      351.76     25.53 o 
   0   3  10       18.39       12.90     12.13 o 
   1   3  10        0.18        2.29      5.89 o 
   2   3  10      117.46      157.53     17.49 o 
   3   3  10       38.82       22.10     10.17 o 
   4   3  10      145.95      163.71     19.77 o 
   5   3  10       43.63       20.57     17.08 o 
  -8   4  10      152.32      119.21     25.78 o 
  -7   4  10      341.72      329.57     39.70 o 
  -6   4  10      273.48      290.84     19.45 o 
  -5   4  10      646.98      636.12     24.68 o 
  -4   4  10      439.26      456.59     21.28 o 
  -3   4  10      949.63      909.40     27.45 o 
  -2   4  10      613.76      641.05     27.41 o 
  -1   4  10      627.06      681.41     56.12 o 
   0   4  10     1455.07     1506.38     37.01 o 
   1   4  10       89.90       73.79     18.89 o 
   2   4  10      218.19      237.61     16.03 o 
   3   4  10      412.20      424.10     20.74 o 
   4   4  10      289.67      260.11     22.22 o 
   5   4  10       63.14       81.66     17.58 o 
  -8   5  10        1.89      -22.92     22.92 o 
  -7   5  10       52.16       30.78     24.46 o 
  -6   5  10        9.09        7.75     12.75 o 
  -5   5  10       24.31       24.54     10.46 o 
  -4   5  10       64.89       58.10     12.08 o 
  -3   5  10       11.43       28.11     11.64 o 
  -2   5  10       28.87       16.69     12.48 o 
  -1   5  10       26.18        9.57     11.76 o 
   0   5  10        7.64        6.80      8.59 o 
   1   5  10        1.98       -0.79      6.11 o 
   2   5  10        0.33        3.60      8.33 o 
   3   5  10        0.10        4.90      9.23 o 
   4   5  10       64.32       44.49     14.89 o 
   5   5  10       49.26       46.82     15.30 o 
  -8   6  10       95.43       84.30     31.55 o 
  -7   6  10      214.13      227.56     29.34 o 
  -6   6  10      587.58      607.16     52.44 o 
  -5   6  10     1659.73     1577.56     37.20 o 
  -4   6  10      505.06      479.07     21.40 o 
  -3   6  10     1291.17     1268.82     37.75 o 
  -2   6  10      656.29      709.16     28.81 o 
  -1   6  10      148.56      160.29     24.73 o 
   0   6  10      198.32      196.12     16.43 o 
   1   6  10      330.42      400.73     21.74 o 
   2   6  10      151.00      163.26     16.53 o 
   3   6  10       14.35       12.09     16.49 o 
   4   6  10      224.00      268.31     35.11 o 
   5   6  10       51.77       48.43     15.92 o 
  -7   7  10        3.82       -2.96     16.06 o 
  -6   7  10       10.29        9.75     15.99 o 
  -5   7  10       57.61       73.27     14.78 o 
  -4   7  10       18.47       33.29     10.51 o 
  -3   7  10      388.20      351.78     25.03 o 
  -2   7  10      763.58      825.99     31.19 o 
  -1   7  10       84.18       83.38     16.41 o 
   0   7  10       26.10       23.26     10.22 o 
   1   7  10       59.37       72.15     13.28 o 
   2   7  10       11.27        0.79      9.21 o 
   3   7  10      229.45      246.41     25.49 o 
   4   7  10       72.80       55.96     15.79 o 
   5   7  10       13.90       22.31     15.55 o 
  -7   8  10       74.41       72.70     29.68 o 
  -6   8  10      260.10      273.62     35.65 o 
  -5   8  10      243.63      317.23     67.68 o 
  -4   8  10      974.91      929.57     33.38 o 
  -3   8  10     1093.51     1074.95     35.34 o 
  -2   8  10      201.14      182.73     18.37 o 
  -1   8  10     1076.04     1128.09     42.72 o 
   0   8  10       46.63       67.18     13.00 o 
   1   8  10        9.29       12.13      9.91 o 
   2   8  10      306.21      303.43     20.80 o 
   3   8  10       11.04        4.23     14.46 o 
   4   8  10      325.55      291.05     24.27 o 
   5   8  10       36.66       45.27     15.94 o 
  -7   9  10        0.81       -8.37     15.96 o 
  -6   9  10       34.36       37.99     18.80 o 
  -5   9  10       51.94       38.14     17.36 o 
  -4   9  10        0.50       -3.11      9.38 o 
  -3   9  10      679.78      671.87     43.50 o 
  -2   9  10      194.41      175.89     18.79 o 
  -1   9  10      595.00      546.21     31.56 o 
   0   9  10        3.20       -3.04      9.12 o 
   1   9  10      185.41      171.70     17.08 o 
   2   9  10       98.76       72.52     13.96 o 
   3   9  10        1.11      -12.69     12.69 o 
   4   9  10       71.29       74.94     20.12 o 
   5   9  10        1.09       -9.19     13.71 o 
  -7  10  10       98.53       99.82     24.25 o 
  -6  10  10      218.92      260.75     30.93 o 
  -5  10  10      108.69      102.06     21.33 o 
  -4  10  10      556.63      575.21     55.51 o 
  -3  10  10      382.73      402.50     24.25 o 
  -2  10  10      733.04      690.67     29.17 o 
  -1  10  10      640.07      649.67     33.55 o 
   0  10  10      302.99      313.88     43.75 o 
   1  10  10      351.66      349.58     21.80 o 
   2  10  10      334.07      397.89     30.66 o 
   3  10  10      188.36      147.29     23.63 o 
   4  10  10      186.06      249.28     30.11 o 
   5  10  10       82.97       41.84     19.99 o 
  -7  11  10       10.20        8.72     28.83 o 
  -6  11  10       72.83       90.68     26.38 o 
  -5  11  10        3.14      -14.99     22.12 o 
  -4  11  10        2.71       -2.61     10.48 o 
  -3  11  10       15.23       13.02     11.89 o 
  -2  11  10       98.83       86.42     14.77 o 
  -1  11  10     1157.25     1138.14     43.78 o 
   0  11  10       46.42       23.98     14.24 o 
   1  11  10      434.07      446.29     24.30 o 
   2  11  10      458.89      450.81     41.57 o 
   3  11  10        2.96        7.16     14.90 o 
   4  11  10       44.49        7.03     16.56 o 
  -7  12  10       50.17       43.22     20.30 o 
  -6  12  10       59.81       38.34     20.89 o 
  -5  12  10      112.07      121.17     23.44 o 
  -4  12  10       81.97      102.27     21.82 o 
  -3  12  10       53.24       59.73     14.26 o 
  -2  12  10      429.82      488.00     25.91 o 
  -1  12  10      261.58      266.21     64.91 o 
   0  12  10     1292.32     1291.63     39.12 o 
   1  12  10     1124.24     1104.57     36.03 o 
   2  12  10      436.44      443.71     87.83 o 
   3  12  10      288.25      290.19     29.17 o 
   4  12  10       92.05       83.90     22.83 o 
  -6  13  10       21.82       -7.93     16.39 o 
  -5  13  10       32.41       32.56     24.67 o 
  -4  13  10       14.97       26.21     16.68 o 
  -3  13  10      181.81      172.30     18.84 o 
  -2  13  10       72.81       53.94     13.94 o 
  -1  13  10        5.79       21.18     14.93 o 
   0  13  10       69.35       62.42     13.82 o 
   1  13  10      254.83      212.80     24.98 o 
   2  13  10        2.03       18.74     16.45 o 
   3  13  10      180.23      188.47     26.45 o 
   4  13  10       57.85       82.59     22.33 o 
  -6  14  10       28.08       -0.37     18.86 o 
  -5  14  10       24.25       20.15     17.65 o 
  -4  14  10       30.95       36.34     18.55 o 
  -3  14  10       62.58       34.09     13.26 o 
  -2  14  10      418.40      424.99     25.21 o 
  -1  14  10      248.11      208.28     23.98 o 
   0  14  10      685.37      728.70     30.36 o 
   1  14  10      168.55      207.42     25.46 o 
   2  14  10      351.22      357.64     31.84 o 
   3  14  10      258.51      259.94     52.01 o 
   4  14  10      130.76      138.51     40.77 o 
  -6  15  10        0.67      -12.25     15.42 o 
  -5  15  10      190.25      240.35     48.55 o 
  -4  15  10       85.21       66.81     20.82 o 
  -3  15  10       28.69       20.88     16.56 o 
  -2  15  10      203.94      195.20     20.36 o 
  -1  15  10       16.86        9.06     13.95 o 
   0  15  10        5.47       -4.50     11.40 o 
   1  15  10        0.47       -5.14     15.48 o 
   2  15  10        1.96        0.72     16.79 o 
   3  15  10      138.57      123.00     26.20 o 
  -6  16  10       41.54       54.25     31.82 o 
  -5  16  10       99.23      132.24     40.13 o 
  -4  16  10      228.59      208.22     54.30 o 
  -3  16  10      192.35      190.47     26.63 o 
  -2  16  10      273.20      313.86     23.37 o 
  -1  16  10       68.63       67.89     18.17 o 
   0  16  10      143.88      150.78     18.60 o 
   1  16  10       85.53      110.78     30.16 o 
   2  16  10      310.86      370.22     34.33 o 
   3  16  10       35.58        2.20     17.60 o 
  -5  17  10        0.66       13.69     18.46 o 
  -4  17  10      106.72      177.98     78.87 o 
  -3  17  10       46.00       68.78     20.67 o 
  -2  17  10      142.35      153.13     31.44 o 
  -1  17  10       52.43       69.43     19.46 o 
   0  17  10      217.96      266.15     28.30 o 
   1  17  10      139.21      144.05     24.96 o 
   2  17  10      109.35      129.69     25.70 o 
   3  17  10       63.03       84.89     23.97 o 
  -5  18  10        6.21       23.11     17.08 o 
  -4  18  10      123.91       95.96     23.72 o 
  -3  18  10      119.91      109.07     26.43 o 
  -2  18  10       74.10       53.86     16.47 o 
  -1  18  10      113.52      116.70     29.74 o 
   0  18  10      218.26      230.78     31.98 o 
   1  18  10        3.48       -2.08     25.26 o 
   2  18  10      171.39      166.62     27.66 o 
  -4  19  10       50.66       58.17     21.32 o 
  -3  19  10       39.20       50.92     28.51 o 
  -2  19  10       74.96       71.68     49.08 o 
  -1  19  10      191.16      236.26     44.55 o 
   0  19  10      111.64      144.97     25.91 o 
   1  19  10       94.57       96.58     23.13 o 
   2  19  10      115.44      145.01     27.32 o 
  -4  20  10       36.52       77.73     22.48 o 
  -3  20  10        2.05       -7.33     17.73 o 
  -2  20  10      175.86      209.55     40.72 o 
  -1  20  10        6.28      -19.82     19.82 o 
   0  20  10      100.48      134.45     25.58 o 
   1  20  10       10.78       -1.78     16.35 o 
  -3  21  10        7.39        1.03     18.27 o 
  -2  21  10       96.46      107.44     32.08 o 
  -1  21  10       51.57       41.78     29.52 o 
   0  21  10      105.04      121.92     40.13 o 
  -7   1  11       84.31       67.64     17.38 o 
  -6   1  11       36.39       29.97     11.81 o 
  -5   1  11      176.92      196.86     17.31 o 
  -4   1  11       75.91       45.19     11.79 o 
  -3   1  11       24.82       39.50     10.90 o 
  -2   1  11      303.65      219.52     52.71 o 
  -1   1  11      237.25      242.61     24.00 o 
   0   1  11       15.62       31.06     18.01 o 
   1   1  11      244.18      280.99     23.43 o 
   2   1  11      304.92      334.62     19.66 o 
   3   1  11      489.11      513.04     35.66 o 
   4   1  11       72.81       85.07     14.89 o 
   5   1  11      141.79      167.48     28.26 o 
  -7   2  11        5.30        8.08     21.94 o 
  -6   2  11       80.77       50.20     13.48 o 
  -5   2  11      123.58      103.14     14.29 o 
  -4   2  11      454.83      399.87     20.89 o 
  -3   2  11      771.01      734.60     26.16 o 
  -2   2  11      145.91      166.34     21.59 o 
  -1   2  11      216.25      230.51     23.73 o 
   0   2  11     1102.87      988.38     41.64 o 
   1   2  11      714.95      632.97     22.21 o 
   2   2  11       59.66       51.27     11.32 o 
   3   2  11       11.09       15.71     10.23 o 
   4   2  11       50.08       37.87     15.46 o 
   5   2  11       40.33       23.61     18.74 o 
  -7   3  11       94.86      104.80     23.13 o 
  -6   3  11       15.29        8.39     10.88 o 
  -5   3  11       14.46       17.91     13.05 o 
  -4   3  11       22.33       19.68     12.70 o 
  -3   3  11       83.65       91.02     15.25 o 
  -2   3  11        3.51        7.02     12.28 o 
  -1   3  11      964.32     1042.42     42.80 o 
   0   3  11       32.76        7.36     13.75 o 
   1   3  11       48.82       63.50     10.58 o 
   2   3  11        2.46        1.08      8.79 o 
   3   3  11      171.89      206.02     23.98 o 
   4   3  11       61.28       87.30     17.92 o 
   5   3  11      105.21       81.92     19.33 o 
  -7   4  11       56.67       78.49     21.82 o 
  -6   4  11        4.81       -9.77      9.77 o 
  -5   4  11      190.21      189.01     17.42 o 
  -4   4  11       49.07       33.70     13.52 o 
  -3   4  11       43.73       53.97     16.65 o 
  -2   4  11       54.59       32.74     21.48 o 
  -1   4  11        0.55        2.29     14.71 o 
   0   4  11      370.94      396.82     28.43 o 
   1   4  11      143.10      147.30     20.88 o 
   2   4  11      273.24      242.41     16.74 o 
   3   4  11       90.37       80.54     13.70 o 
   4   4  11        2.86       -9.12     11.84 o 
   5   4  11        9.02       10.65     14.41 o 
  -7   5  11        4.38       -7.50     21.53 o 
  -6   5  11        1.48       12.62     17.48 o 
  -5   5  11      207.13      253.44     18.98 o 
  -4   5  11       83.56       72.29     13.03 o 
  -3   5  11      563.74      578.41     44.02 o 
  -2   5  11     1179.46     1151.88     58.78 o 
  -1   5  11      292.31      292.73     25.83 o 
   0   5  11      194.24      156.92     21.38 o 
   1   5  11      331.60      343.72     66.99 o 
   2   5  11       64.42       51.03     14.55 o 
   3   5  11       58.66       27.56     12.78 o 
   4   5  11       18.70       -2.71     12.49 o 
   5   5  11        1.79       -0.74     13.70 o 
  -7   6  11      104.81      120.22     30.54 o 
  -6   6  11        4.68      -11.16     16.25 o 
  -5   6  11       42.87       22.60     14.43 o 
  -4   6  11      210.36      168.22     16.57 o 
  -3   6  11        0.27       -0.77     10.86 o 
  -2   6  11       49.38       41.87     13.75 o 
  -1   6  11      158.75      112.44     19.24 o 
   0   6  11        4.55        1.46     11.75 o 
   1   6  11       28.93       22.16     11.00 o 
   2   6  11       38.07       29.92     10.06 o 
   3   6  11       14.17        2.66     11.37 o 
   4   6  11      106.14       84.23     19.33 o 
  -7   7  11       11.44       20.71     20.26 o 
  -6   7  11      103.91       88.70     30.38 o 
  -5   7  11      280.22      286.57     22.74 o 
  -4   7  11       74.71       66.25     19.96 o 
  -3   7  11      543.68      599.73     28.75 o 
  -2   7  11       13.08       16.35     10.81 o 
  -1   7  11      625.27      685.15     34.96 o 
   0   7  11      179.51      196.23     25.74 o 
   1   7  11       34.81       29.24     11.35 o 
   2   7  11        6.91        4.69      8.86 o 
   3   7  11       70.08       70.03     15.83 o 
   4   7  11        0.95       -3.49     12.51 o 
  -7   8  11        8.85       11.55     18.31 o 
  -6   8  11       37.37       56.04     20.84 o 
  -5   8  11        0.01      -12.56     12.56 o 
  -4   8  11       65.85       87.46     26.57 o 
  -3   8  11       24.74       14.96     11.92 o 
  -2   8  11      318.88      317.86     32.69 o 
  -1   8  11      139.67      168.54     22.11 o 
   0   8  11        0.73       -5.58     11.24 o 
   1   8  11       18.32        3.73     10.75 o 
   2   8  11        1.88       -1.95     11.03 o 
   3   8  11        1.18       -9.24     11.49 o 
   4   8  11       84.06       63.77     16.63 o 
  -7   9  11       39.52       57.10     21.50 o 
  -6   9  11       38.95       14.92     18.67 o 
  -5   9  11      144.83      155.77     25.45 o 
  -4   9  11      108.11      113.51     20.65 o 
  -3   9  11      622.19      596.68     30.45 o 
  -2   9  11        4.94      -10.36     10.36 o 
  -1   9  11      157.06      181.30     23.06 o 
   0   9  11      115.28       92.63     18.23 o 
   1   9  11      139.28      176.43     18.51 o 
   2   9  11      359.30      375.77     30.66 o 
   3   9  11       88.77      130.38     35.12 o 
   4   9  11       55.41       48.26     25.47 o 
  -7  10  11       13.80       14.60     22.54 o 
  -6  10  11       81.27       76.63     35.81 o 
  -5  10  11       68.27       10.60     48.50 o 
  -4  10  11      124.15      126.60     17.76 o 
  -3  10  11       24.79       13.96     12.36 o 
  -2  10  11        0.76        7.61     11.29 o 
  -1  10  11      294.68      319.10     27.54 o 
   0  10  11      185.46      211.61     24.05 o 
   1  10  11       74.16       57.87     13.74 o 
   2  10  11      179.48      150.21     23.21 o 
   3  10  11       28.03       10.37     16.33 o 
   4  10  11       33.04       39.92     20.53 o 
  -6  11  11       32.90       15.40     17.81 o 
  -5  11  11       91.91       98.51     61.61 o 
  -4  11  11        5.68       11.33     11.76 o 
  -3  11  11        6.33        4.82     11.35 o 
  -2  11  11        8.47       17.15     11.95 o 
  -1  11  11      177.48      231.48     37.36 o 
   0  11  11      209.81      209.98     24.57 o 
   1  11  11      175.22      177.52     24.05 o 
   2  11  11        9.90       25.60     16.39 o 
   3  11  11      151.97      111.33     23.26 o 
   4  11  11       64.22       47.84     30.32 o 
  -6  12  11       30.32       13.57     19.59 o 
  -5  12  11       11.29        2.32     15.92 o 
  -4  12  11        0.69        1.34     15.77 o 
  -3  12  11        6.10        0.91     11.93 o 
  -2  12  11       52.83       45.41     16.58 o 
  -1  12  11        9.31       13.80     14.05 o 
   0  12  11      220.59      301.33     79.19 o 
   1  12  11       15.06        9.03     21.41 o 
   2  12  11      171.47      168.36     25.00 o 
   3  12  11       22.18       18.83     23.87 o 
   4  12  11       57.38       19.49     18.01 o 
  -6  13  11        0.35      -13.92     16.39 o 
  -5  13  11        1.22        5.81     17.96 o 
  -4  13  11        1.69      -13.96     13.96 o 
  -3  13  11        6.63       23.19     13.75 o 
  -2  13  11       58.91       43.42     14.78 o 
  -1  13  11      107.50       86.94     20.38 o 
   0  13  11       26.21       71.74     37.73 o 
   1  13  11      606.05      541.51     43.59 o 
   2  13  11       37.20       68.01     20.97 o 
   3  13  11      160.62      178.06     27.39 o 
  -6  14  11       16.35       26.86     19.56 o 
  -5  14  11       28.72       18.16     18.08 o 
  -4  14  11       86.03       38.01     23.66 o 
  -3  14  11       14.04       45.85     14.44 o 
  -2  14  11      323.05      333.40     24.89 o 
  -1  14  11       14.91       23.57     16.42 o 
   0  14  11      152.79      182.19     24.48 o 
   1  14  11        0.21       -0.21     31.44 o 
   2  14  11      117.22      115.17     23.70 o 
   3  14  11       12.34       -2.53     17.93 o 
  -5  15  11       66.68       77.49     24.00 o 
  -4  15  11       40.51       75.21     83.40 o 
  -3  15  11      102.88      111.01     23.43 o 
  -2  15  11       73.25       97.24     17.43 o 
  -1  15  11      167.87      181.72     24.55 o 
   0  15  11       86.10      124.99     43.49 o 
   1  15  11       13.73       32.08     18.49 o 
   2  15  11       97.30      132.70     26.33 o 
   3  15  11       85.86      106.23     24.87 o 
  -5  16  11       31.17       29.45     20.12 o 
  -4  16  11      165.32      197.10     55.53 o 
  -3  16  11        4.53        2.44     15.42 o 
  -2  16  11      112.81       93.95     18.14 o 
  -1  16  11        0.56       -6.85     15.46 o 
   0  16  11      232.76      279.57     42.95 o 
   1  16  11        0.65       -3.39     16.62 o 
   2  16  11      266.57      236.01     30.65 o 
  -5  17  11       73.36       68.71     23.13 o 
  -4  17  11       78.29      127.89     41.99 o 
  -3  17  11      172.37      163.28     27.17 o 
  -2  17  11       43.05       72.53     18.10 o 
  -1  17  11        8.44       -3.33     18.28 o 
   0  17  11      108.05       87.72     32.83 o 
   1  17  11       21.39        8.53     30.96 o 
   2  17  11      120.97      119.49     53.19 o 
  -4  18  11        6.51       37.13     20.71 o 
  -3  18  11       22.52       33.36     19.08 o 
  -2  18  11      186.50      189.35     22.27 o 
  -1  18  11       15.84       17.31     17.53 o 
   0  18  11      211.58      188.12     41.04 o 
   1  18  11        5.25       14.79     29.10 o 
  -3  19  11       23.06        8.55     18.37 o 
  -2  19  11      103.03       79.91     22.94 o 
  -1  19  11       76.34       57.66     30.80 o 
   0  19  11       97.93      120.55     34.00 o 
   1  19  11       44.80       19.56     19.51 o 
  -2  20  11       83.89       97.37     25.07 o 
  -1  20  11       28.41      -11.51     25.26 o 
   0  20  11      260.17      209.55     44.34 o 
  -7   0  12      134.05      132.83     25.75 o 
  -6   0  12        1.75       -7.54     23.72 o 
  -5   0  12      374.67      422.55     77.11 o 
  -4   0  12      286.20      271.81     35.65 o 
  -3   0  12      294.33      326.04     39.44 o 
  -2   0  12       87.49       84.20     26.43 o 
  -1   0  12      369.26      330.20     39.97 o 
   0   0  12     1704.86     1519.68     75.57 o 
   1   0  12       85.31      121.08     30.80 o 
   2   0  12      242.44      277.01     26.03 o 
   3   0  12      709.87      749.64     48.02 o 
   4   0  12        0.31        7.38     17.77 o 
  -7   1  12        7.83       11.75     22.92 o 
  -6   1  12        0.06       -8.66     12.86 o 
  -5   1  12       96.45       75.98     20.91 o 
  -4   1  12       87.62      101.01     14.62 o 
  -3   1  12      263.52      269.31     22.06 o 
  -2   1  12      218.50      244.95     33.47 o 
  -1   1  12      178.14      215.50     24.95 o 
   0   1  12       35.13       31.78     16.54 o 
   1   1  12      409.78      309.83     28.09 o 
   2   1  12       13.79       13.96      9.69 o 
   3   1  12       29.77        7.93     10.66 o 
   4   1  12        0.45        8.85     13.44 o 
  -7   2  12      130.05      163.37     22.70 o 
  -6   2  12        3.06        0.79     11.43 o 
  -5   2  12       22.26       27.74     16.04 o 
  -4   2  12       19.61       40.97     12.19 o 
  -3   2  12       22.33       22.59     13.01 o 
  -2   2  12      451.90      475.41     32.70 o 
  -1   2  12       20.31       14.91     14.95 o 
   0   2  12       29.25       45.48     17.22 o 
   1   2  12      131.31      167.80     23.59 o 
   2   2  12      196.31      166.25     15.79 o 
   3   2  12      130.59      175.54     17.20 o 
   4   2  12       25.47       37.87     15.30 o 
  -7   3  12        9.35        1.36     15.48 o 
  -6   3  12       26.69       15.10     12.04 o 
  -5   3  12      232.41      157.89     19.97 o 
  -4   3  12      189.88      201.14     17.95 o 
  -3   3  12      254.37      214.75     21.33 o 
  -2   3  12      411.37      435.54     31.47 o 
  -1   3  12      118.39      105.73     20.31 o 
   0   3  12      200.97      206.81     25.12 o 
   1   3  12      604.97      615.55     36.29 o 
   2   3  12       15.61       -2.02      9.70 o 
   3   3  12       51.31       43.62     12.90 o 
   4   3  12       13.38        8.84     14.45 o 
  -7   4  12        2.01        7.47     18.35 o 
  -6   4  12        8.12       -3.51     12.35 o 
  -5   4  12        2.52       14.73     12.53 o 
  -4   4  12      355.91      356.06     21.53 o 
  -3   4  12      373.00      396.28     25.22 o 
  -2   4  12       94.90      120.98     23.93 o 
  -1   4  12     1530.49     1577.37     54.64 o 
   0   4  12        4.22       -2.60     13.41 o 
   1   4  12       27.93       70.67     18.18 o 
   2   4  12        6.11       18.76     10.53 o 
   3   4  12        3.39      -10.34     10.88 o 
   4   4  12       66.11       71.87     17.06 o 
  -7   5  12       54.84      -14.52     33.63 o 
  -6   5  12       32.98       17.29     18.27 o 
  -5   5  12       63.69       42.14     13.19 o 
  -4   5  12      222.88      191.83     21.89 o 
  -3   5  12       32.78       27.64     14.33 o 
  -2   5  12      131.90      122.59     20.94 o 
  -1   5  12       16.93       42.77     17.80 o 
   0   5  12       11.62       20.18     15.89 o 
   1   5  12        8.85       17.06     15.07 o 
   2   5  12       12.10       -1.95      9.40 o 
   3   5  12       64.38       45.61     14.70 o 
   4   5  12        0.35       18.20     14.15 o 
  -7   6  12       18.51        2.97     18.34 o 
  -6   6  12      131.41      137.41     25.43 o 
  -5   6  12      141.16      167.10     29.56 o 
  -4   6  12       15.88       11.37     16.24 o 
  -3   6  12      842.38      913.04     35.87 o 
  -2   6  12        7.09        7.59     14.66 o 
  -1   6  12      431.51      478.24     33.38 o 
   0   6  12        2.33       -5.62     21.48 o 
   1   6  12      312.88      328.71     28.45 o 
   2   6  12        6.91       -9.09      9.09 o 
   3   6  12        8.86       22.21     12.72 o 
   4   6  12        0.17       -7.46     13.17 o 
  -7   7  12        0.55        4.16     21.05 o 
  -6   7  12       50.23       44.58     21.08 o 
  -5   7  12       74.72       51.74     16.25 o 
  -4   7  12        0.77       -5.69     11.53 o 
  -3   7  12       56.33       42.74     14.43 o 
  -2   7  12        0.32       -0.30     13.39 o 
  -1   7  12        0.08       12.46     13.78 o 
   0   7  12        4.47       -5.32     12.83 o 
   1   7  12        2.27       10.11     16.79 o 
   2   7  12       50.26       56.67     15.09 o 
   3   7  12       26.27       54.49     15.57 o 
   4   7  12       53.65       28.76     18.80 o 
  -6   8  12       45.81       38.65     30.11 o 
  -5   8  12      179.42      141.77     19.76 o 
  -4   8  12      145.96      100.59     30.81 o 
  -3   8  12      179.83      217.30     21.65 o 
  -2   8  12       26.81       25.94     14.71 o 
  -1   8  12      211.15      188.27     24.51 o 
   0   8  12       10.12       19.65     15.45 o 
   1   8  12      170.10      194.04     25.04 o 
   2   8  12       28.19       31.78     17.20 o 
   3   8  12      175.64      207.94     23.79 o 
  -6   9  12       18.19       34.37     20.05 o 
  -5   9  12      141.18      108.06     23.89 o 
  -4   9  12       18.31       28.24     13.79 o 
  -3   9  12       26.31       22.23     13.02 o 
  -2   9  12       13.36       32.87     16.31 o 
  -1   9  12       23.42       25.03     15.73 o 
   0   9  12       73.33       70.20     41.57 o 
   1   9  12       39.16       46.12     16.98 o 
   2   9  12       47.09       41.23     18.20 o 
   3   9  12        4.13      -11.85     12.44 o 
  -6  10  12        0.79      -14.61     14.61 o 
  -5  10  12       79.92       84.96     23.64 o 
  -4  10  12        1.39        9.32     12.72 o 
  -3  10  12       45.63       69.30     16.05 o 
  -2  10  12       28.08       43.64     16.74 o 
  -1  10  12      163.40      217.24     70.03 o 
   0  10  12       48.05       85.15     19.78 o 
   1  10  12      227.05      329.00     30.32 o 
   2  10  12       19.09        6.81     14.95 o 
   3  10  12       91.86      100.56     19.04 o 
  -6  11  12       18.32       28.90     18.37 o 
  -5  11  12        7.95       21.36     18.09 o 
  -4  11  12       18.65       15.51     12.90 o 
  -3  11  12       16.06       -2.27     12.20 o 
  -2  11  12       34.86       36.34     17.75 o 
  -1  11  12       41.55       46.69     20.62 o 
   0  11  12       39.51       33.01     16.23 o 
   1  11  12       26.54       45.64     18.16 o 
   2  11  12       16.39       11.85     25.42 o 
   3  11  12        0.12       -2.78     21.96 o 
  -6  12  12        6.21       11.01     17.64 o 
  -5  12  12       73.22      127.27     25.63 o 
  -4  12  12        3.22       -4.15     16.17 o 
  -3  12  12       73.85       81.03     34.07 o 
  -2  12  12       44.23       58.04     26.91 o 
  -1  12  12       26.39       63.81     19.03 o 
   0  12  12       44.70       49.52     17.94 o 
   1  12  12      104.48       78.66     32.61 o 
   2  12  12       17.71        8.22     17.68 o 
   3  12  12       99.82       79.13     22.15 o 
  -5  13  12       10.00       21.02     22.22 o 
  -4  13  12       32.63       35.50     20.14 o 
  -3  13  12        1.80       -0.26     12.74 o 
  -2  13  12       66.24       60.45     28.99 o 
  -1  13  12       88.05       77.17     32.72 o 
   0  13  12       62.26       74.83     21.26 o 
   1  13  12       35.75        9.81     25.58 o 
   2  13  12       90.90       63.91     58.99 o 
  -5  14  12       30.39       62.57     31.50 o 
  -4  14  12       58.42       47.59     21.67 o 
  -3  14  12       97.28      129.90     24.04 o 
  -2  14  12       40.25       29.18     18.05 o 
  -1  14  12      136.98      202.82     26.94 o 
   0  14  12       52.67       53.31     20.08 o 
   1  14  12       13.15       28.99     26.54 o 
   2  14  12       74.37       53.27     20.88 o 
  -5  15  12        0.55       -1.29     17.38 o 
  -4  15  12       78.91       33.12     20.45 o 
  -3  15  12       44.30       44.32     16.33 o 
  -2  15  12       69.70       68.58     21.09 o 
  -1  15  12       13.56       10.34     17.41 o 
   0  15  12      109.04       95.07     34.53 o 
   1  15  12        0.64      -10.02     22.92 o 
   2  15  12      102.72       54.42     22.05 o 
  -4  16  12        3.52       -0.41     17.85 o 
  -3  16  12       84.03       77.52     22.38 o 
  -2  16  12       52.96       43.40     29.95 o 
  -1  16  12       56.21       59.89     20.46 o 
   0  16  12       79.34       96.14     33.25 o 
   1  16  12       95.42       94.54     35.60 o 
  -3  17  12        0.68        2.16     18.65 o 
  -2  17  12       96.44      121.37     23.87 o 
  -1  17  12       18.19       -0.57     16.33 o 
   0  17  12       91.73       25.47     26.86 o 
  -2  18  12        9.00       13.01     17.70 o 
  -1  18  12       47.21       61.61     29.95 o 
   0  18  12       89.46       86.33     34.32 o 
  -6   1  13       12.19       12.90     13.33 o 
  -5   1  13      238.95      234.93     29.06 o 
  -4   1  13       86.47       58.42     17.69 o 
  -3   1  13      377.20      416.39     32.97 o 
  -2   1  13       54.27       55.58     18.12 o 
  -1   1  13      695.10      742.45     40.77 o 
   0   1  13       48.46       46.50     18.37 o 
   1   1  13      842.31      859.86     43.56 o 
   2   1  13       49.07       16.73     32.30 o 
   3   1  13      320.29      347.34     22.33 o 
  -6   2  13        1.10       -2.90     11.53 o 
  -5   2  13        0.02        3.96     11.88 o 
  -4   2  13       13.24        0.90     11.14 o 
  -3   2  13        0.72        3.69     14.12 o 
  -2   2  13       20.82       26.43     16.60 o 
  -1   2  13       44.41       50.79     17.94 o 
   0   2  13       25.65        9.50     16.97 o 
   1   2  13        0.72       -2.38     14.39 o 
   2   2  13        5.99       10.35     16.41 o 
   3   2  13       30.24       30.00     13.21 o 
  -6   3  13       63.00       58.78     15.24 o 
  -5   3  13      138.87      165.72     18.18 o 
  -4   3  13        0.85       -0.25     12.58 o 
  -3   3  13      212.72      233.41     27.05 o 
  -2   3  13       23.98       35.28     16.94 o 
  -1   3  13      489.73      477.56     34.37 o 
   0   3  13       30.53       13.31     15.46 o 
   1   3  13      254.54      273.26     28.60 o 
   2   3  13       41.47       60.59     20.50 o 
   3   3  13      236.43      231.42     19.81 o 
  -6   4  13        9.66       -7.24     12.86 o 
  -5   4  13       10.34       11.15     11.93 o 
  -4   4  13        4.74        2.46     12.27 o 
  -3   4  13      120.84       80.63     16.95 o 
  -2   4  13        7.58        4.65     14.43 o 
  -1   4  13       71.17       61.96     20.62 o 
   0   4  13        9.76      -11.95     15.19 o 
   1   4  13        3.91       -6.38     14.48 o 
   2   4  13        1.24       -3.89     15.65 o 
   3   4  13        0.29        4.50     19.19 o 
  -6   5  13        4.20       -3.21     19.40 o 
  -5   5  13      143.51      150.99     24.32 o 
  -4   5  13       62.74       74.00     16.97 o 
  -3   5  13      636.33      726.08     34.09 o 
  -2   5  13       58.53       58.74     18.80 o 
  -1   5  13      264.17      294.70     29.92 o 
   0   5  13       62.83       61.58     18.86 o 
   1   5  13      354.01      341.51     30.62 o 
   2   5  13        0.48       -5.21     15.57 o 
   3   5  13      267.19      276.91     30.46 o 
  -6   6  13        3.21      -15.91     15.91 o 
  -5   6  13       54.63       72.69     16.49 o 
  -4   6  13        7.09       19.52     13.30 o 
  -3   6  13        0.07       10.41     13.52 o 
  -2   6  13       20.90       40.09     16.91 o 
  -1   6  13        0.11       16.52     15.23 o 
   0   6  13       22.14       30.70     17.06 o 
   1   6  13       35.30        5.52     15.20 o 
   2   6  13       21.98       46.29     19.00 o 
   3   6  13       43.19       46.18     20.69 o 
  -6   7  13        6.39       19.36     19.97 o 
  -5   7  13      242.69      234.52     24.11 o 
  -4   7  13        2.45        4.99     14.82 o 
  -3   7  13      214.89      201.81     22.40 o 
  -2   7  13       41.74       50.87     19.06 o 
  -1   7  13      407.24      400.37     63.20 o 
   0   7  13        3.58       45.11     17.64 o 
   1   7  13      200.70      207.10     26.68 o 
   2   7  13       24.54       -2.65     20.20 o 
   3   7  13      158.84      171.36     27.47 o 
  -6   8  13       24.43        5.06     21.80 o 
  -5   8  13       23.27        2.65     14.06 o 
  -4   8  13        1.35       -3.71     14.99 o 
  -3   8  13       32.95       26.38     14.00 o 
  -2   8  13       13.53        9.18     20.68 o 
  -1   8  13       39.24       28.04     21.80 o 
   0   8  13       25.59       11.65     27.50 o 
   1   8  13       47.70       19.78     17.49 o 
   2   8  13       14.41      -15.35     22.70 o 
  -5   9  13       61.97       87.69     27.50 o 
  -4   9  13       28.70       18.60     14.64 o 
  -3   9  13      225.20      248.54     24.51 o 
  -2   9  13       23.68       33.16     17.57 o 
  -1   9  13      277.72      303.11     33.25 o 
   0   9  13       35.27       12.97     15.84 o 
   1   9  13      409.33      383.05     33.17 o 
   2   9  13       33.52        5.86     26.33 o 
  -5  10  13       17.58       13.56     39.12 o 
  -4  10  13       36.25       45.90     15.49 o 
  -3  10  13       81.16       70.28     17.58 o 
  -2  10  13        4.22       35.88     16.94 o 
  -1  10  13      103.31       89.91     21.22 o 
   0  10  13        2.08       11.54     16.15 o 
   1  10  13       22.77       13.80     16.75 o 
   2  10  13       10.75      -15.77     22.70 o 
  -5  11  13      202.56      183.62     44.98 o 
  -4  11  13        9.50       12.14     14.36 o 
  -3  11  13      200.11      199.41     23.36 o 
  -2  11  13       89.09      101.45     23.09 o 
  -1  11  13      434.75      438.22     46.42 o 
   0  11  13        1.04       -4.82     15.56 o 
   1  11  13      213.85      298.65     46.15 o 
   2  11  13        0.06      -24.51     24.51 o 
  -5  12  13       12.91       38.41     20.73 o 
  -4  12  13       28.34       48.05     16.18 o 
  -3  12  13       20.04       10.40     14.52 o 
  -2  12  13       44.25       23.47     17.51 o 
  -1  12  13       19.46        6.19     16.13 o 
   0  12  13       20.08       10.94     17.39 o 
   1  12  13       12.26      -16.73     22.81 o 
  -4  13  13        0.15       -6.14     16.80 o 
  -3  13  13      317.09      315.28     30.04 o 
  -2  13  13        1.25      -11.63     15.68 o 
  -1  13  13       75.48       75.93     21.03 o 
   0  13  13        6.32       46.85     18.36 o 
   1  13  13       58.16      105.41     36.67 o 
  -4  14  13        2.60       12.13     17.55 o 
  -3  14  13       27.73       13.91     14.94 o 
  -2  14  13       29.50       18.78     23.40 o 
  -1  14  13       19.24       12.75     17.97 o 
   0  14  13       85.38       67.68     33.57 o 
   1  14  13       15.44        5.76     24.73 o 
  -3  15  13       38.82       34.36     31.96 o 
  -2  15  13        1.90        0.90     17.81 o 
  -1  15  13      159.17      163.92     27.35 o 
   0  15  13        1.66      -20.46     25.69 o 
  -2  16  13       15.96       26.08     18.72 o 
  -1  16  13        6.70        5.75     19.36 o 
  -6   0  14       78.71       99.75     24.91 o 
  -5   0  14      174.07      216.84     29.97 o 
  -4   0  14       13.22       16.95     23.87 o 
  -3   0  14       15.31       56.06     25.15 o 
  -2   0  14       63.83       18.33     24.30 o 
  -1   0  14      381.82      375.60     47.54 o 
   0   0  14      149.24      150.82     35.92 o 
   1   0  14      281.62      320.29     44.45 o 
   2   0  14      212.85      187.80     40.50 o 
  -6   1  14        0.84       -0.91     13.68 o 
  -5   1  14        0.61       11.05     15.71 o 
  -4   1  14        5.21       24.86     15.86 o 
  -3   1  14        1.63       12.66     26.38 o 
  -2   1  14        4.04       17.91     21.42 o 
  -1   1  14        6.56       -1.62     24.89 o 
   0   1  14       10.40       39.39     18.31 o 
   1   1  14        3.70       38.75     19.42 o 
   2   1  14        1.82        8.59     18.22 o 
  -5   2  14       96.80      108.06     17.59 o 
  -4   2  14      259.04      280.67     27.74 o 
  -3   2  14      438.20      360.57     33.68 o 
  -2   2  14      100.34      134.40     31.92 o 
  -1   2  14      212.52      328.15     65.55 o 
   0   2  14      117.49      121.04     24.80 o 
   1   2  14      277.95      328.95     33.24 o 
   2   2  14       78.95       60.83     21.47 o 
  -5   3  14        3.07        9.92     12.90 o 
  -4   3  14       16.98       -0.17     13.90 o 
  -3   3  14       11.94        6.28     16.36 o 
  -2   3  14        1.31        5.34     15.65 o 
  -1   3  14       29.28       19.28     20.68 o 
   0   3  14        1.02      -14.52     14.52 o 
   1   3  14       10.98       27.60     17.74 o 
   2   3  14        0.04      -11.57     16.69 o 
  -5   4  14      250.62      236.13     25.00 o 
  -4   4  14       81.67       98.73     19.77 o 
  -3   4  14      239.54      273.03     31.39 o 
  -2   4  14      309.53      340.41     33.15 o 
  -1   4  14      237.76      257.95     30.26 o 
   0   4  14       90.46       81.14     22.08 o 
   1   4  14      113.17      102.02     22.74 o 
   2   4  14       51.09       46.95     20.93 o 
  -5   5  14        5.63       27.87     15.28 o 
  -4   5  14        0.06        2.71     13.24 o 
  -3   5  14        3.15       -6.92     15.96 o 
  -2   5  14        3.89        6.55     16.39 o 
  -1   5  14        8.42       17.82     17.42 o 
   0   5  14       12.60       20.10     17.21 o 
   1   5  14       29.39       30.72     18.49 o 
   2   5  14        7.44       28.83     19.32 o 
  -5   6  14       73.25       85.41     18.72 o 
  -4   6  14       31.56       21.63     15.23 o 
  -3   6  14      252.16      213.63     28.78 o 
  -2   6  14       56.14       42.29     39.38 o 
  -1   6  14      232.35      267.81     30.90 o 
   0   6  14      174.73      179.93     27.27 o 
   1   6  14      219.09      193.86     27.60 o 
   2   6  14       82.08       98.31     30.32 o 
  -5   7  14       47.24       50.24     17.23 o 
  -4   7  14        2.85        3.43     14.46 o 
  -3   7  14        2.97       20.01     17.34 o 
  -2   7  14        9.61      -11.67     16.16 o 
  -1   7  14        0.89       10.88     16.86 o 
   0   7  14        6.46       14.39     17.94 o 
   1   7  14        9.36        9.75     18.05 o 
  -5   8  14       49.93       82.41     19.14 o 
  -4   8  14       31.90       15.77     22.81 o 
  -3   8  14      206.21      306.61     34.00 o 
  -2   8  14       46.41       51.34     19.56 o 
  -1   8  14      456.84      409.89     64.06 o 
   0   8  14       58.90       61.86     22.28 o 
   1   8  14      208.68      253.79     30.88 o 
  -4   9  14        0.18       -5.62     14.06 o 
  -3   9  14      100.16       67.68     23.93 o 
  -2   9  14        1.24       -6.32     15.52 o 
  -1   9  14       77.37       63.16     21.63 o 
   0   9  14        1.68       -3.15     16.82 o 
   1   9  14       32.50        2.02     41.14 o 
  -4  10  14       12.28        9.11     14.43 o 
  -3  10  14       66.74       92.65     24.16 o 
  -2  10  14       30.52       25.38     19.20 o 
  -1  10  14      112.36      132.73     25.39 o 
   0  10  14       50.55       40.38     34.96 o 
   1  10  14      126.31      182.26     41.67 o 
  -4  11  14       21.96       31.83     15.63 o 
  -3  11  14      166.83      139.76     26.80 o 
  -2  11  14        1.39       13.93     18.15 o 
  -1  11  14       65.46       97.10     39.49 o 
   0  11  14        3.18        6.98     19.21 o 
  -3  12  14      114.11      160.39     76.79 o 
  -2  12  14       26.88       26.87     19.59 o 
  -1  12  14       52.01       71.74     23.19 o 
   0  12  14        4.25        5.39     18.38 o 
  -2  13  14       22.30       11.04     19.06 o 
  -1  13  14       43.31       19.86     18.86 o 
  -4   1  15      112.28      151.25     50.57 o 
  -3   1  15       85.84      102.74     24.75 o 
  -2   1  15      115.09      163.23     26.88 o 
  -1   1  15      154.68      183.46     29.15 o 
   0   1  15      115.81      121.34     24.80 o 
   1   1  15      148.97      191.75     30.02 o 
  -4   2  15        2.68       16.28     18.33 o 
  -3   2  15       51.94       61.15     21.61 o 
  -2   2  15        0.17      -16.19     16.19 o 
  -1   2  15       15.61       27.73     18.91 o 
   0   2  15        3.24       10.30     25.15 o 
   1   2  15        4.47        7.98     19.07 o 
  -4   3  15       88.27      124.23     25.84 o 
  -3   3  15       95.64      135.15     25.66 o 
  -2   3  15      181.08      180.30     28.70 o 
  -1   3  15      178.19      158.40     27.87 o 
   0   3  15      107.70      112.84     25.24 o 
   1   3  15      178.07      173.68     29.32 o 
  -4   4  15       16.10       17.37     19.29 o 
  -3   4  15       12.53       -1.20     17.92 o 
  -2   4  15        0.01       46.00     20.34 o 
  -1   4  15       21.37       27.82     20.11 o 
   0   4  15        3.04      -16.75     16.75 o 
  -4   5  15      190.46      200.72     29.66 o 
  -3   5  15       48.91       82.07     23.39 o 
  -2   5  15      100.18      134.31     26.63 o 
  -1   5  15       86.38      122.00     25.05 o 
   0   5  15      208.52      264.47     37.94 o 
  -4   6  15        0.31      -14.22     14.22 o 
  -3   6  15      103.96       73.25     23.00 o 
  -2   6  15        8.39        4.73     17.69 o 
  -1   6  15      184.85      237.29     46.52 o 
   0   6  15        9.40       -0.99     18.39 o 
  -3   7  15      130.45      131.66     44.71 o 
  -2   7  15      281.44      245.89     32.10 o 
  -1   7  15       99.55       93.78     30.54 o 
   0   7  15      187.48      208.52     39.60 o 
  -3   8  15       20.84       31.27     27.07 o 
  -2   8  15        5.01       27.71     20.41 o 
  -1   8  15       55.45       62.11     22.75 o 
  -2   9  15      155.86      176.92     29.34 o 
                                                 
